# Supplementary material for: ALDH7A1 inhibits the intracellular transport pathways during hypoxia and starvation to promote cellular energy homeostasis
Source: Nat Commun. 2019 Sep 6;10:4068. doi: 10.1038/s41467-019-11932-0 (PMC6731274; doi:10.1038/s41467-019-11932-0)
Supplement: Supplementary file 4 — Source Data [file 41467_2019_11932_MOESM4_ESM.zip]

Archive with 22 entries (22 files):
- Source data final/Figure 1.xlsx
- Source data final/Figure 10.xlsx
- Source data final/Figure 2.xlsx
- Source data final/Figure 3.xlsx
- Source data final/Figure 4.xlsx
- Source data final/Figure 5.xlsx
- Source data final/Figure 6.xlsx
- Source data final/Figure 7.xlsx
- Source data final/Figure 8.xlsx
- Source data final/Figure 9.xlsx
- Source data final/Sup Figure 1.xlsx
- Source data final/Sup Figure 10.xlsx
- Source data final/Sup Figure 2.xlsx
- Source data final/Sup Figure 3.xlsx
- Source data final/Sup Figure 4.xlsx
- Source data final/Sup Figure 5.xlsx
- Source data final/Sup Figure 6.xlsx
- Source data final/Sup Figure 7.xlsx
- Source data final/Sup Figure 8.xlsx
- Source data final/Sup Figure 9.xlsx
- Source data final/Sup Table 2.xlsx
- Source data final/Sup Table 3.xlsx
