# Supplementary material for: ALDH7A1 inhibits the intracellular transport pathways during hypoxia and starvation to promote cellular energy homeostasis
Source: Nat Commun. 2019 Sep 6;10:4068. doi: 10.1038/s41467-019-11932-0 (PMC6731274; doi:10.1038/s41467-019-11932-0)
Supplement: Supplementary file 4 — Source Data [file 41467_2019_11932_MOESM4_ESM.zip › Source data final/Figure 1.xlsx]

## Sheet: Sheet1
Fig 1d
Control					si ALDH7A1					Rescue w/ ALDH7A1 (wt)					Rescue w/ ALDH7A1 (E268Q)
0	20	40	60		0	20	40	60		0	20	40	60		0	20	40	60
84.85	34.59	12.29	6.95		83.3	19.47	7.29	7.84		80.19	62.38	30.83	12.54		78.34	25.06	15.58	10.19
85.19	40.73	22.54	1.84		76.52	18.88	5.46	3		91.06	52.21	30.66	11.22		81.04	26.26	14.54	3.83
81.84	43.61	27.39	9.97		86.77	17.95	9.29	1.78		85.4	52.17	24.13	9.29		79.13	24	10.66	7.84
81.47	52.8	26.28	7.37		83.4	14.1	7.77	1.09		83.21	47.31	24.87	8.61		76.98	23.48	11.86	5.58
78.68	38.14	22.39	6.09		80.52	17.27	10.52	0.22		82.58	56.48	36.5	8.38		74.24	21.21	16.32	3.09
81.99	54.84	25.63	8.24		83.57	17.69	7.57	5.25		87.92	52.38	29.57	9.05		79.89	16.55	9.77	0.08
85.42	51.66	32.46	5.61		82.31	26.1	8.87	3.91		75.89	65.29	32.82	8.33		79	21.93	7.83	3.08
82.4	58.82	27.36	8.19		83.24	15.36	10.86	0.04		82.55	55.01	39.72	7.54		74.35	21.75	12.69	0.06
84.1	51.94	26.8	9.57		81.83	15.1	4.03	0.66		86.76	53.7	26.28	14.04		78.57	21.83	13.54	4.33
84.01	47.81	26.81	11.13		83.49	23.02	8.3	2.31		84.39	53.02	24.58	10.94		73.41	22.89	12.15	7.39
Fig 1e
Control					Overexpress ALDH7A1 wt					Overexpress ALDH7A1 (E268Q)
0	20	40	60		0	20	40	60		0	20	40	60
91.82	43.94	31.51	13.1		85.32	78.57	70.72	50.19		93.31	55.58	37.58	7.55
84.83	56.22	22.71	9.14		90.82	75.34	70.98	44.75		89.5	49.4	29.8	22.72
85.18	68.45	31.93	8.6		90.73	79.36	67.79	39.17		82.23	63.6	29.92	14.52
71.69	45.7	33.37	8.18		95.02	79.98	62.95	51.06		84.03	54.43	33.89	17.58
88.66	41.31	28.94	7.6		89.53	76.72	65.08	51.41		91.52	46.31	40.34	21.27
86.01	54.81	21.54	10.96		85.26	81.07	67.93	48.83		87.78	57.83	27.27	7.57
87.92	54.06	32.27	11.97		83.75	76.72	69.21	45.52		83.35	57.65	39.64	19.03
83.24	51.39	20.09	10.69		84.09	79.42	68.07	43.89		91.48	52.39	40.66	11.12
85.04	50.51	24.96	3.25		89.99	72.61	67.86	43.79		92.51	51.75	40.27	13.49
85.58	58.56	17.61	1.46		90.43	75.16	64.37	41.33		84.26	61.01	30.58	15.1
Fig 1f
Ctl	ALDH7A1(WT)	ALDH7A1(E268Q)
90.8	28.3	82.7
103.6	11.6	96.2
98.7	20.4	93.7
Fig 1g
Ctl	0	1	0	2	0	0	3	0	0	0
ALDH7A1	121	50	206	250	185	164	186	243	120	146
Fig 1h
None	Hexanoic acid	Octanoic acid	2-aminoadipic acid	Betaine	NADH
108	95	100	92	88	8
100	102	115	102	95	12
92	90	85	82	75	4
Fig 1i
WT	WT+ALDH7A1	G172E + ALDH7A1
105.3	29.5	98.2
88.7	20.7	108.3
96.7	13.7	80.2
Fig 1j
Control					Overexpress ALDH7A1(wt)					Overexpress ALDH7A1 (wt) and BARS (G172E)
0	20	40	60		0	20	40	60		0	20	40	60
85.36	61.55	23.55	3.63		86.47	77.36	67.61	40.39		83.41	53.88	27.22	11.82
83.23	60.65	26.81	1.11		91.84	79.52	65.02	34.79		81.79	55.06	31	13.11
89.88	66.7	25.22	10.33		95.27	77.82	58.27	40.77		80.28	58.15	39.59	10.23
89.89	58.08	30.51	5.25		93.43	75.49	60.91	39.14		89.19	59.26	29.42	12.85
92.45	50.86	27.29	4.59		97.62	76.41	60.02	39.36		96.99	56.56	31.83	14.13
85.75	57.99	31.59	12.78		80.25	75.72	61.62	33.48		87.24	60.62	43.88	13.33
86.97	67.52	30.85	8.06		91.87	82.19	62	39.09		83.22	57.64	33.96	16.62
82.21	58.32	26.49	3.07		84.59	77.4	63.75	34.29		78.5	57.96	39.16	12
77.33	40.72	26.74	10.57		87.35	80.12	63.42	36.87		85.87	54.11	38.74	6.74
91.87	52.56	25.9	0.57		91.27	72.91	62.32	36.75		83.45	61.7	35.15	14.13
