# Supplementary material for: ALDH7A1 inhibits the intracellular transport pathways during hypoxia and starvation to promote cellular energy homeostasis
Source: Nat Commun. 2019 Sep 6;10:4068. doi: 10.1038/s41467-019-11932-0 (PMC6731274; doi:10.1038/s41467-019-11932-0)
Supplement: Supplementary file 4 — Source Data [file 41467_2019_11932_MOESM4_ESM.zip › Source data final/Figure 10.xlsx]

## Sheet: Sheet1
Fig 10a
WT	S102D	S102A
0.38	0.33	0.39
0.42	0.38	0.36
0.37	0.45	0.36
Fig 10d
Golgi-NAD	Golgi-NADH	G+A-NAD	G+A-NADH
58.4	12.6	10.2	62.3
55.3	10.3	2.6	58.4
43.2	15.3	5.3	60.7
Fig 10e
S102A	S102D
5.21	220.37
1.04	268.45
3.16	248.51
Fig 10g
Control	2.3	1.6	10.9	5.2	4.3	2.6	3.1	1.6	1.5	1.8
S102D	23.6	15.9	30.6	14.5	8.6	3.7	9.5	18.3	21.6	24.9
S102A	10.6	3.5	2.6	9.2	1.5	4.6	2.7	3.6	5.2	1.6
