# Supplementary material for: ALDH7A1 inhibits the intracellular transport pathways during hypoxia and starvation to promote cellular energy homeostasis
Source: Nat Commun. 2019 Sep 6;10:4068. doi: 10.1038/s41467-019-11932-0 (PMC6731274; doi:10.1038/s41467-019-11932-0)
Supplement: Supplementary file 4 — Source Data [file 41467_2019_11932_MOESM4_ESM.zip › Source data final/Figure 2.xlsx]

## Sheet: Sheet1
Fig 2a
Control					si ALDH7A1
0	1	2	5		0	1	2	5
8.7	15.77	43.04	73.97		11.32	14.63	40.38	59.58
8.68	11.08	26.89	69.9		5.18	15.9	30.45	67.56
6.86	14.6	35.36	71.72		8.57	18.91	38.95	76.37
7.28	16.88	50.99	62.72		10.84	5.78	38.13	58.81
7.44	17.59	38.07	68.7		7.25	9.23	47.24	71.85
8.78	10.07	38.11	63.92		4.94	17.65	49.25	78.57
10.16	22.85	44	74.58		5.59	17.93	24.88	78.9
7.02	17.16	35.67	78.15		10.51	12	30.91	61.49
8.08	12.22	37.85	54.64		6.32	16.04	43.14	55.84
11.95	21.73	39.97	66.64		4.42	11.87	31.62	75.98
Fig 2b
Control					si ALDH7A1
0	20	40	60		0	20	40	60
83.49	53.16	23.21	7.95		85.63	25.84	12.45	0.05
84.11	58.33	27.58	16.44		85.94	36.89	9.45	7.8
83.49	67.02	27.4	6.61		84.37	33.18	6.16	0.02
84.89	56.56	29.66	8.72		92.28	33.87	9.15	9.76
85.34	53.65	27.15	20.68		87.19	27.81	8.55	5.65
83.74	51.39	28.97	18.06		86.73	35.61	10.86	7.79
81.31	45.81	30.09	17.19		86.86	29.06	8.46	2.48
81.89	60.18	29.92	16.13		89.43	32.97	12.91	2.9
85.5	68.89	22.62	17.13		91.26	31.97	9.84	11.69
81.18	64.96	28.35	21.02		85.27	27.74	12.12	2.92
Fig 2c
Control							si ALDH7A1
1	5	10	15	20	25		1	5	10	15	20	25
94.63	79.72	56.71	48.57	25.49	12.86		89.18	45.29	30.57	18.54	23.82	9.26
90.08	75.44	54.97	44.48	28.9	22.71		87.35	52.78	30.24	26.2	14.9	8.26
93.53	79.5	57.01	47.81	25.82	4.97		85.52	54.69	28.92	20.74	11.76	10.45
94.97	79.73	59.3	27.69	27.67	13.09		81.96	53.54	38.26	20.14	12.64	10.22
92.05	81.49	54.32	34.44	25.28	12.46		85.39	60.14	33.16	20.86	13.38	9.82
93.7	73.68	54.63	55.13	29.8	13.15		91.7	56.78	31.16	23.23	13.72	9.25
97.88	64.49	62.78	39.39	23.24	15.33		73.32	56.28	32.32	24.5	8.68	11.48
94.57	71.09	59.48	40.75	32.19	13.65		89.28	61.98	34.67	26.19	12.45	9.29
95.63	71.45	56.99	47.56	27.23	21.63		80.8	59.69	33.28	20.96	13.45	10.24
92.91	73.36	58.75	39.12	29.32	20.1		85.45	53.77	32.37	23.58	25.15	11.68
Fig 2d
Control				si ALDH7A1
10	20	30		10	20	30
0.01	2.98	6.75		1.19	5.91	12.53
0.58	2.09	6.77		4.24	5.9	13.39
1.98	5.34	6.72		0.17	6.79	15.42
2	3.97	8.48		0.01	6.92	12.94
1.73	4.28	9.57		1.18	4.25	15.23
3.21	3.56	8.55		2.2	7.99	15.47
0.02	3.67	7.32		6.78	5.41	10.34
1.72	3.72	8.37		1.12	6.18	13.17
4.22	4.78	8.14		6.54	5.03	13.68
1.04	5.56	9.28		2.76	5.57	12.76
Fig 2e
Control						si ALDH7A1
20	30	40	50	60		20	30	40	50	60
1.4	4.47	17.14	19.6	39.03		4.33	11.6	22.3	44.85	69.68
1.7	7.2	9.57	16.02	37.69		3.97	11.88	17.65	30.87	59.65
0.91	5.63	7.57	13.72	41.92		4.7	6.01	19.34	47.37	69.5
4.08	6	11.66	24.21	36.28		1.69	9.69	21.21	38.86	51.69
2.46	6.27	13.32	17.7	36.68		1.7	12.99	18.23	35.66	60.11
2.63	9.34	13.52	15.81	32.67		3.26	9.16	23.22	33.77	52.95
0.03	8.33	11.43	19.55	34.86		2.22	10.94	21.32	41.57	53.21
1.75	7.45	14.34	14.69	37.16		2.54	8.09	16.98	20.04	44.43
1.97	5.75	13.49	24.48	38.5		2.68	9.95	21.06	39.85	54.19
0.03	4.5	12.92	19.17	40.15		2.87	4.64	18.65	42.11	59.55
Fig 2f
Control				si ALDH7A1
5	10	30		5	10	30
8.83	20.53	63.53		36.13	87.64	91.37
8.65	24.9	48.1		35.27	68.74	81.64
15.02	37.89	47.02		42.43	73.91	94.77
10.34	17.7	47.75		36.6	62.97	95.71
0.51	38.55	67.39		35.54	55.09	81.95
6.33	31.76	54.82		40.85	67.06	96.18
7.24	17.42	58.36		38.07	68.22	93.89
9.28	42.76	76.02		37.45	58.04	94.39
2.37	36.02	73.09		38.79	70.2	83.77
11.37	22.42	63.86		33.82	78.09	91.3
Fig 2g
Control				si ALDH7A1
1	2	5		1	2	5
2.59	15.07	29.53		1.52	9.29	34.48
1.34	8	40		1.55	10.52	30.44
0.65	1.83	40.5		0.01	4.06	24.95
4.94	10.53	29.04		1.35	9.16	29.22
2.92	15.83	14.62		1.45	7.47	32.88
3.46	10.37	35.36		1.58	7.43	28.45
1.52	9.91	29.36		0.05	5.31	22.24
3.42	12.8	29.72		0.23	10.23	33.28
0.03	14.13	29.29		3.45	12.22	46.95
0.76	11.48	28.53		2.67	16.26	25.06
Fig 2i
Control				si ALDH7A1
1	2	5		1	2	5
3.18	6.75	19.75		0.35	3.67	34.48
0.2	6.61	30.18		1.9	7.63	31.14
2.24	5.79	25.37		1.91	9.88	29.92
2.58	7.69	24.05		0.01	5.08	24.64
2.25	6.22	18.69		0.41	7.04	25.99
1.43	5.54	27.59		1.92	11.88	18.31
3.67	8.22	23.15		0.26	5.07	27.47
1.62	6.63	40.29		1.08	10.59	20.72
2.06	7.82	21.29		0.21	6.32	26.6
0.73	8.68	34.58		2.62	7.78	25.68
Fig 2j
Control						si ALDH7A1
10	20	30	40	50		10	20	30	40	50
1.52	3.92	19.77	40.18	20.6		1.03	16.55	42.92	27.2	19.22
1.73	4.52	17.08	38.98	28.5		1.59	13.41	42.32	33.01	19.4
1.52	8.3	16.41	39.41	22.42		4.92	17.65	43.62	27.47	22.01
1.51	8.71	13.33	34.05	20.96		2.43	7.41	44.38	25.42	23.99
1.13	6.75	16.93	33.62	22.98		1.22	14.07	40.62	27	23.33
1.96	2.16	17.27	35.2	18.64		0.6	15.47	42.19	30.41	10.43
1.79	7.1	21.71	38.73	23.34		6.29	14.22	40.17	24.71	4.48
0.27	6.53	18.35	38.23	20.84		1.73	6.97	30.13	28.86	27.73
2.18	7.41	13.94	35.62	22.81		5.36	16.73	44.5	24.79	18.75
1.34	4.55	20.16	40.91	23.87		4.79	12.47	39.09	26.06	15.6
