# Supplementary material for: ALDH7A1 inhibits the intracellular transport pathways during hypoxia and starvation to promote cellular energy homeostasis
Source: Nat Commun. 2019 Sep 6;10:4068. doi: 10.1038/s41467-019-11932-0 (PMC6731274; doi:10.1038/s41467-019-11932-0)
Supplement: Supplementary file 4 — Source Data [file 41467_2019_11932_MOESM4_ESM.zip › Source data final/Figure 3.xlsx]

## Sheet: Sheet1
Fig 3a
Control					ALDH7A1 (wt) OE					ALDH7A1 (E268Q) OE
0	1	2	5		0	1	2	5		0	1	2	5
7.89	16.71	28.74	59.74		8.6	17.77	36.92	70.64		2.52	13.16	43.26	73.03
6.91	11.56	42.58	64.04		7.78	14.89	36.08	64.76		5.71	12.3	23.61	74.22
8.64	12.89	28.09	70.46		8.99	15.55	44.53	74.68		8.12	19.12	44.71	73.51
10.39	11.08	38.38	82.05		10.25	10.1	43.55	63.74		7.16	21.16	38.52	57.13
5.76	8.38	29.16	59.68		6.07	21.43	45.55	73.39		8.77	11.93	34.31	80.75
8.07	9.13	17.51	54.79		7.51	15.25	41.09	74.29		10.99	13.06	45.48	65.74
5.92	14.83	55.25	46.55		10.61	12.04	41.6	62.87		10.95	24.45	31.3	59.41
7.82	9.52	33.88	67.78		6.34	24	25.43	58.2		5.91	12.3	27.44	58.16
8.41	9.14	44.21	66.95		10.13	16.21	42.8	79.36		9.11	10.1	41.47	68.71
5.14	16.72	32.15	77.9		8.66	12.7	32.41	63.02		5.71	17.39	44.85	64.29
Fig 3b
Control					ALDH7A1 (wt) OE					ALDH7A1 (E268Q) OE
0	20	40	60		0	20	40	60		0	20	40	60
85.74	64.7	27.81	16.08		92.71	73.12	46.96	29.48		80.28	48.7	22.32	14.04
81.57	50.36	29.39	18.54		86.54	71.18	51.4	26.92		80.82	56.8	23.04	15.08
83.72	45.04	24.06	18.54		84.51	71.89	46.99	33.47		79.85	57.54	23.18	19.22
84.19	57.09	28.95	21.69		84.74	71.87	50.76	34.16		79.84	61.74	23.67	18.36
85.67	55.58	29.66	11.19		88.13	74.81	49.71	30.87		80.73	64.71	16.39	17.7
83.1	54.26	24.14	12.66		90.23	70.74	47.99	32.99		81.28	49.78	24.44	14.69
81.37	61.6	25.58	16.84		88.8	72.32	43.14	33.61		80.43	49.82	26.2	14.84
84.69	69.31	25.16	20.3		86.65	70.42	44.17	35.55		81.12	53.14	22.78	19.92
82.14	65.45	31.88	7.86		87.88	78.79	47.23	34.61		80.7	54.5	22.75	19.72
82.76	56.57	28.31	6.25		84.77	69.82	46.61	33.29		79.88	53.22	20.18	21.4
Fig 3c
Control							ALDH7A1 (wt) OE							ALDH7A1 (E268Q) OE
1	5	10	15	20	25		1	5	10	15	20	25		1	5	10	15	20	25
91.71	77.99	57.59	40.51	28.8	9.04		95.79	90.13	83.09	69.97	55.11	34.36		89.97	71.63	58.61	33.66	19.87	15.48
98.38	73.13	49.41	40.04	26.07	15.49		96.2	91.35	82.51	76.84	60.91	36.83		89.88	74.92	54.99	37.75	19.73	10.23
93.09	79.22	53.55	42.13	27.8	24.38		94.79	90.67	82.9	73.72	59.37	40.17		89.69	73.91	48.99	35.95	27.04	7.028
91.22	79.44	56.14	44.67	24.84	12.66		95.86	91.8	81.97	71.02	51.08	40.57		90.68	72.33	58.24	38.28	22.94	10.9
95.01	74.35	58.7	44.69	27.21	8		94.87	89.92	82.19	71.15	61.4	33.34		91.62	73.85	55.83	37.53	20.94	15.14
94.57	81.57	50.42	41.53	33.83	19.26		95.12	89.55	81	68.17	54.87	37.88		91.52	72.38	51.59	34.14	26.99	13.61
94.02	77.88	72.85	43.99	28.17	16.15		96.17	92.44	78.54	71.6	49.17	38.84		90.51	72.94	53.47	37.96	22.35	11.84
93.55	74.63	49.29	37.71	24.43	9.12		94.97	90.13	79.7	73.76	52.41	35.27		92.93	74.24	55.03	36.72	22.22	13.06
95.84	78.15	58.34	46.54	26.23	17.34		95.57	92.38	87.86	75.72	59.5	36.88		91.03	76.79	52.77	40.81	22.47	15.14
92.56	78.58	68.65	43.14	27.58	18.51		95.6	91.58	85.18	73	46.13	40.82		92.11	71.95	50.44	42.15	20.4	12.54
Fig 3d
Control				ALDH7A1 (wt) OE				ALDH7A1 (E268Q) OE
10	20	30		10	20	30		10	20	30
3.72	6.93	6.75		3.1	2.69	3.94		4.34	6.11	8.62
4.73	4.41	8.23		0.66	2.1	5.34		3.52	7.29	9.8
4.93	6.08	9.45		2.85	3.29	3.86		4.03	5.99	11.46
4.29	7.73	8.25		1.54	2.56	4.88		3.82	7	6.66
4.78	6.97	6.91		0.42	3.8	5.07		5.2	6.58	3.86
4.16	4.97	9.37		1.11	2.4	3.84		4.04	6.07	9.56
3.67	5.9	6.47		2.49	5.42	4.61		3.86	5.8	8.01
5.12	4.88	7.52		3.56	1.59	4.69		1.64	7.23	7.95
5.09	5.63	8.7		2.31	2.95	4.56		5.6	6.47	6.27
4.46	6.46	8.31		1.91	3.14	4.16		3.91	6.42	7.77
Fig 3e
Control						ALDH7A1 (wt) OE						ALDH7A1 (E268Q) OE
20	30	40	50	60		20	30	40	50	60		20	30	40	50	60
1.72	10.12	9.78	26.12	38.71		0.22	3.67	7	9.63	17.03		1.92	7.5	9.79	19.7	46.79
0.5	8.31	14.88	17.81	34.58		0.01	2.97	6.55	10.91	17.62		2.18	8.33	16.85	21.41	38.03
3.03	8.79	13.12	24.83	38.73		1.08	3.11	8.48	10.02	21.14		1.94	7.59	13.83	19.78	40
2.6	9.96	14.77	19.71	41.67		0.82	3.48	5.03	8.02	16.7		1.94	6.99	8.64	20.07	36.71
2.2	9.5	13.2	22.3	40.1		0.54	3.31	5.81	8.91	12.16		0.8	5.51	15.39	22.03	38.55
0.15	9.1	12.45	24.54	35.43		1.09	3.86	3.82	7.23	17.23		1.84	5.76	12.14	21.25	34.42
2.97	9.26	13.63	20.46	38.16		0.37	3.11	9.22	9.4	18.09		0.93	8.8	12.75	21.54	33.91
1.23	7.29	14.76	24.6	38.23		1.09	4.79	7.15	8.65	21.66		0.84	10.76	10.69	22.69	36.69
2.61	7.4	14.97	21.46	36.37		0.3	3.31	5.72	8.94	17.3		1.17	6.02	14.41	19.91	38.67
2.95	10.23	13.4	23.11	32.99		0.01	3.34	6.18	8.26	16.02		1.38	7.71	10.46	21.56	41.18
Fig 3f
Control				ALDH7A1 (wt) OE				ALDH7A1 (E268Q) OE
5	10	30		5	10	30		5	10	30
15.55	20.3	63.79		9.72	15.19	40.49		8.39	24.87	56.83
10.74	31.63	67.01		11.66	20.29	32.79		7.78	40.6	56.69
10.85	30.58	61.53		6.39	19.62	45.21		10.1	30.82	53.34
3.75	31.55	56.82		5.37	21.55	42.02		7.27	29.95	58.73
6.74	25.08	51.72		9.74	14.69	39.14		9.55	25.42	57.87
5.96	28.6	52.06		3.81	15.98	40.08		8.32	36.22	59.33
9.56	29.47	62.64		7.87	16.89	18.53		10.11	23.29	59.2
8.71	25.98	57.08		4.82	13.81	37.22		8.65	31.08	53.3
7.88	31.72	63.26		5.75	17.38	45.75		9.55	29.87	57.86
0.21	30.05	64.04		9.83	19.56	33.74		10.24	27.83	61.79
Fig 3g
Control				ALDH7A1 (wt) OE				ALDH7A1 (E268Q) OE
1	2	5		1	2	5		1	2	5
3.29	14.34	30.24		3.43	7.42	17.95		3.56	11.35	26.46
0.9	15.69	32.81		0.32	4.88	33.89		4.36	12.16	37.82
2.81	11.86	20.01		2.62	4.92	28.23		0.03	17.53	37.36
2.67	11.84	38.09		0.01	8.29	33.49		5.25	15.22	33.1
2.32	14.85	28.36		0.01	12.84	32.6		2.6	10.58	28.63
0.45	4.7	41.41		0.56	7.41	36.48		1.26	6.91	34.02
0.03	5.47	33.69		2.24	10.26	21.35		2.91	12.01	23.6
2.07	13.1	18.43		1.22	13.01	40.46		4.42	7.86	24.32
1.27	6.19	28.15		1.3	7.83	28.19		1.01	12.26	35.84
5.52	11.93	34.77		2.07	15.09	35.31		1.99	21.07	13.8
Fig 3h
Control				ALDH7A1 (wt) OE				ALDH7A1 (E268Q) OE
1	2	5		1	2	5		1	2	5
2.13	6.65	34.17		1.68	5.99	32.53		1.92	6.25	27.12
2.44	6.65	33.73		0.62	6.11	23.03		3.25	3.8	26.8
3.18	6.96	15.84		1.87	6.11	20.73		2.2	3.14	25.53
1.66	5.14	28.54		0.77	7.02	34.97		2.41	5.86	27.54
0.73	5.73	31.17		1.02	2.67	26.46		2.55	6.72	24.98
2.24	8.22	25.2		1.66	8.87	15.05		1.73	4.29	26.09
3.75	7.8	15.3		2.19	7.4	26.54		2.51	7.47	24.82
2.04	6.81	25.8		1.61	7.29	25.31		3.35	5.51	29.22
0.15	8.51	23.03		2.01	7.67	21.77		2.82	4.2	24.51
1.64	7.49	32.17		1.52	10.81	28.55		2.21	7.7	28.33
Fig 3i
Control						ALDH7A1 (wt) OE						ALDH7A1 (E268Q) OE
10	20	30	40	50		10	20	30	40	50		10	20	30	40	50
1.31	7.26	18.38	35.18	23.62		2.97	4.85	9.19	17.4	37.78		3.51	5.91	17.81	33.58	22.57
1.85	8.43	16.02	33.52	21.15		2.34	4.53	13.33	24.91	40.76		3.01	6.78	20.87	35.11	20.93
1.08	8.09	15.46	39.68	21.53		2.97	4.09	13.29	23.03	45.05		2.25	5.65	16.92	37.35	24.91
1.24	4.12	17.46	39.9	22.69		3.12	5.45	10.65	22.15	38.53		2.37	6.6	14.87	35.66	21.68
1.1	4.37	21.95	37.57	25.67		2.76	3.81	9.99	18.09	38.98		1.96	3.78	22.49	36.18	24.65
2.12	6.08	17.86	41.76	17.81		2.07	3.82	11.66	22.81	40.11		2.88	6.26	22.47	38.01	24.03
1.27	8.55	15.82	35.57	21.36		2.11	4.64	16.64	24.22	41.4		2.47	6.67	17.92	34.19	25.07
2.62	3.86	21.65	34.9	26.92		1.55	4.44	10.61	23.97	39.56		1.87	4.61	13.88	33.17	24.33
1.32	6.46	13.66	38.88	20.47		2.12	4.29	16.86	24.23	38.15		2.64	6.99	20.66	36.79	24.96
1.03	2.73	16.7	38	23.72		2.94	5.03	12.73	24.12	39.64		1.98	6.71	22.06	39.92	21.82
