# Supplementary material for: ALDH7A1 inhibits the intracellular transport pathways during hypoxia and starvation to promote cellular energy homeostasis
Source: Nat Commun. 2019 Sep 6;10:4068. doi: 10.1038/s41467-019-11932-0 (PMC6731274; doi:10.1038/s41467-019-11932-0)
Supplement: Supplementary file 4 — Source Data [file 41467_2019_11932_MOESM4_ESM.zip › Source data final/Figure 4.xlsx]

## Sheet: Sheet1
Fig 4c
ER	0	0	1	2	0	1	2	0	1	1
Golgi	5	10	10	20	5	10	10	2	15	23
TGN	10	2	25	20	10	4	13	6	10	10
EE	2	15	10	15	23	12	3	3	6	15
RE	15	25	10	12	5	12	2	3	5	6
LE	20	13	4	2	12	20	6	2	3	5
Fig 4f
Control	siBARS	Rescue BARS(WT)	Rescue BARS (NES-BARS)
1	3.1383	1.5263	3.0951
1	4.5948	1.3277	3.2944
1	3.498	1.0208	3.9449
Fig 4g
Control					ALDH7A1+BARS					ALDH7A1+NES-BARS
0	20	40	60		0	20	40	60		0	20	40	60
85.1	44.91	26.57	12.38		85.34	78.64	69.38	50.62		79.57	81.59	66.12	57.15
82.69	55.48	20.17	10.43		78.84	77.39	63.74	45.99		85.88	74.84	71	43.83
73.71	50.88	28.21	9.08		77.31	83.6	72.17	51.84		82.6	82.75	67.51	51.49
89.17	52.48	25.99	9.27		86.86	80.8	60.61	44.96		81.2	73.01	76.18	47.98
74.89	42.93	16.61	12.27		81.81	72.39	61.98	46.11		80.61	84.56	66.88	58.66
75.8	52.95	24.44	5.53		82.91	80.78	60.23	47.99		83.29	76.33	73.55	39.02
80.83	45.31	30.8	13.71		82.8	65.84	75.04	40.93		83.73	79.72	66.01	49.15
80.56	59.3	24.66	5.52		83.38	72.3	70.33	46.04		79.7	72.38	72.39	36.42
81.75	50.16	21.65	6.04		83.03	71.04	65.39	45.78		79.95	75.31	62.09	54.59
80.45	45.54	20.84	5.73		77.67	82.16	71.09	49.69		83.41	79.45	68.21	51.65
Fig 4h
Control				ALDH7A1+BARS				ALDH7A1+NES-BARS
5	10	30		5	10	30		5	10	30
9.0316	23.9563	44.9996		5.5251	15.3768	21.1151		6.0388	12.8466	23.8862
4.8571	22.3613	41.4518		7.999	9.7235	19.269		4.4679	8.4567	21.7677
7.7782	23.6609	44.6502		4.9189	15.3085	20.703		6.9047	10.8364	19.6148
5.5262	20.7622	43.5842		3.2339	9.7444	22.7048		7.0327	15.583	22.0824
5.3684	21.6748	43.7928		4.3025	6.7173	22.4717		4.9737	17.546	20.7545
6.7565	21.8471	41.5662		6.7881	16.1064	21.4989		8.8837	13.7384	29.3935
8.9232	23.2299	39.6332		5.61	13.4364	19.5276		5.1848	7.0905	19.7484
4.5008	22.3414	42.6891		6.1247	12.6933	26.6434		3.9393	9.8195	22.8166
5.2529	23.0911	46.2458		6.0235	8.145	22.8958		5.4538	10.0133	19.7479
6.0293	21.6464	43.6551		5.6903	10.9312	18.4256		9.3573	12.2433	21.1941
