# Supplementary material for: ALDH7A1 inhibits the intracellular transport pathways during hypoxia and starvation to promote cellular energy homeostasis
Source: Nat Commun. 2019 Sep 6;10:4068. doi: 10.1038/s41467-019-11932-0 (PMC6731274; doi:10.1038/s41467-019-11932-0)
Supplement: Supplementary file 4 — Source Data [file 41467_2019_11932_MOESM4_ESM.zip › Source data final/Figure 5.xlsx]

## Sheet: Sheet1
Fig 5a
Control					Hypoxia					Hypoxia + si ALDH7A1
0	20	40	60		0	20	40	60		0	20	40	60
64.58	47.3	21.65	2.09		82.97	73.45	56.96	29.8		69.42	55.66	31.79	16.64
73.39	43.52	36.39	0.04		76.53	73.29	43.82	28.33		72.56	52.12	34.39	12.59
67.79	46.1	24.18	2.94		72.47	64.02	57.62	19.55		69.88	50.83	30.51	14.63
73.92	47.26	26.3	4.53		75.32	66.13	59.58	14		70.79	49.72	31.66	14.47
70.21	46.82	28.6	4.2		75.97	82.55	51.62	23.37		72.07	54.64	28.8	14.23
77.89	47.15	28.32	4.09		76.54	71.21	61.52	24.43		72.27	50.63	30.9	12.32
70.74	49.37	16.94	1.87		77.74	66.78	47.98	29.18		70.64	51.25	35.63	9.63
74.14	45	22.2	5.85		77.77	69.6	57.21	30.19		70.29	54.35	37.1	12.18
71.91	46.95	35.28	2.45		73.57	63.49	58.14	22.63		71.45	49.1	33.85	10.31
70.39	45.48	20.09	0.48		81.07	74.42	60.51	28.5		70.6	56.65	30.33	7.94
Fig 5b
Control					Hypoxia					Hypoxia + si ALDH7A1
0	20	40	60		0	20	40	60		0	20	40	60
74.15	31.68	29.05	4.62		69.63	56.94	38.68	14.96		74.02	33.85	27.58	10.47
71.6	43.19	24.37	4.19		70.69	45.24	34.51	15.14		68.1	41.82	25.12	8.45
66.83	30.54	28.06	9.84		79.12	49.75	36.32	17.97		69.03	39.58	25.56	10.41
71.54	43.89	27.11	7.23		74.09	45.56	37.02	21.04		69.37	38.27	30.04	8.61
76.38	32.88	25.76	8.75		80.34	59.21	42.87	20.15		68.6	40.51	24	7.67
71.97	40.32	28.23	5.79		71.03	48.38	36.22	18.5		72.54	38.37	34.45	9.15
73.27	29.13	24.67	10.04		71.73	53.34	39.37	16.03		68.45	35.85	27.99	8.86
75.08	45.12	26.28	7.59		75.32	52.12	33.83	18.31		69.5	35.7	27.73	10.25
73.28	31.57	25.23	6.95		78.9	44.59	39.19	12.92		68.2	34.56	27.53	8.34
70.85	31.64	26.19	4.95		69.1	44.81	36.94	19.94		72.13	36.42	34.96	7.74
Fig 5c
Control					Hypoxia
0	1	2	5		0	1	2	5
3.71	19.85	38.04	54.07		6.43	12.51	32.24	53.84
3.22	13.91	38.25	53.26		6.85	12.83	33.97	66.25
4.64	14.83	36.88	59.9		6.47	10.58	36.43	55.97
5.33	15.34	43.79	59.02		9.86	10.11	35.22	54.69
7.5	9.88	35.56	55.4		5.64	15.25	39.39	64.61
4.21	10.81	37.93	58.66		8.08	17.05	37.67	57.3
7.82	9.68	34.41	55.47		2.58	12.62	43.63	56.74
6.79	16.02	38.63	59.77		6.32	11.18	33.61	65.11
5.45	13.8	36.31	59.76		8.1	14.61	29.07	57.8
6.28	15.84	35.15	59.65		9.64	8.2	43.73	67.64
Fig 5d
Control							Hypoxia							Hypoxia + si ALDH7A1
1	5	10	15	20	25		1	5	10	15	20	25		1	5	10	15	20	25
90.54	82.41	57.99	41.73	25.46	14.02		91.15	83.82	72.43	45.84	48.8	32.27		90.94	86.67	68.38	44.04	29.41	20.25
91.54	80.62	61.49	40.51	26.31	15.25		95.5	88.61	77.77	58.94	21.97	25.17		90.82	74.22	68.42	38.38	38.16	13.79
92.49	82.24	62.91	40.03	23.87	12.04		92.07	85.91	81.33	61.45	44.71	27.79		91.96	79.83	68.65	40.79	22.25	13.6
91.15	79.27	63.66	39.83	27.79	13.67		93.14	89.96	83.41	53.08	46.25	24.57		89.69	81.86	71.43	40.68	28.96	18.73
90.28	85.06	64.65	43.01	28.78	15.81		91.97	85.71	68.91	52.96	31.29	27.34		92.25	85.23	68.66	41.86	31.9	14.76
90.6	84.24	67.07	40.06	28.85	11.02		94.32	90.72	75.93	48.48	32.47	29.95		91.43	78.08	66.11	43.72	29.09	24.95
89.75	73.19	61.83	40.96	32.77	24.23		87.15	85.15	67.55	59.61	37.12	27.6		90.63	77.06	67.55	47.43	35.75	28.16
90.72	86.48	64.2	40.44	27.24	5.12		96.23	91.24	73.44	54.85	38.07	24.46		88.99	85.06	68.27	43.84	33.37	18.95
92.95	80.54	61.89	42.29	24.52	18.95		90.37	85.27	70.8	60.99	37.65	25.66		92.17	81.91	61.3	40.03	29.59	19.79
89.93	80.91	59.27	41.08	29.36	19.85		93.04	88.56	78.38	53.76	36.62	30.14		91.06	70.02	66.18	44.18	21.46	26.99
Fig 5e
Control				Hypoxia				Hypoxia + si ALDH7A1
10	20	30		10	20	30		10	20	30
1.3	5.67	12.04		1.05	4.13	5.36		0.53	6.5	9.06
1.86	10.07	18.17		1.57	3.51	4.59		0.06	7.75	10.79
1.26	4.9	12.13		1.38	2.65	4.93		0.01	6.6	10.66
2.33	7.05	11.66		1.32	4.08	8.61		1.37	5.2	12.65
1.33	9.53	11.94		2.37	3.93	6.09		0.01	5.99	10.59
1	7.58	12.45		1.02	2.53	9.69		0.71	7.74	10.38
1.58	5.18	11.13		1.19	4.74	6.63		1	9.04	10.68
1.88	6.74	15.05		1.08	6.26	6.03		1.02	7.02	12
0.51	3.97	12.41		1.49	3.85	6.36		0.34	6.89	10.85
1.9	9.26	7.96		2.49	4.27	6.67		0.26	7.23	12.29
Fig 5f
Control						Hypoxia						Hypoxia + si ALDH7A1
10	20	30	40	50		10	20	30	40	50		10	20	30	40	50
1.13	10.48	23.75	38.02	21.09		1.35	5.23	13.43	24.42	26.3		1.06	7.87	18.3	35.87	30.35
2.11	6.9	26.89	38.59	23.98		0.2	7.33	6.56	22.33	33.4		0.46	11.26	17.45	32.67	27.07
2.03	10.89	20.48	41.12	22.34		0.57	3.94	14.86	16.52	31.99		2.51	8.2	26.9	38.03	26.63
1.53	8.1	21.86	38.06	20.08		1.21	5.15	16.33	23.54	33.69		1.76	9.73	23.79	40.07	25.03
1.93	5.84	20.71	37.81	21.94		0.88	6.3	15.68	21.26	30.64		1.67	8.25	20.43	39.05	27.19
1.23	11.39	23.13	40.63	22.95		1.28	6.42	11.27	23	35.59		1.71	8.93	14.63	38.32	32.34
1.13	8.96	26.86	35.86	25.57		0.44	6.53	10.48	24.32	31.27		1.3	9.45	14.95	39.72	27
2.13	11.18	21.36	36.96	24.71		0.62	6.94	11.95	24.31	33.97		1.46	8.93	30.09	35.99	22.8
0.61	6.24	20.32	39.42	17.02		1.65	6.83	8.21	25.23	34.22		1.64	9.52	16.15	34.5	27.87
1.12	9.97	19.59	38.5	25.27		1.74	5.28	11.19	20.02	33.88		1.38	7.81	17.26	40.72	28.68
Fig 5g
Control				Hypoxia				Hypoxia + si ALDH7A1
5	10	30		5	10	30		5	10	30
4.15	40.29	52.58		9.43	17.41	33.8		10.07	46.34	50.37
7.29	32.08	55.48		4.76	23.17	46.42		5.77	35.23	49.05
11.21	42.39	64.75		4.15	26.6	37.87		7.22	32.03	53.54
13.3	35.87	56.01		1.26	20.39	38.77		7.54	38.84	57.44
6.62	41.79	69.26		9.25	23.96	40.18		11.81	40.34	53.94
2.22	33.36	40.46		7.63	27.71	34.47		1.82	30.77	49.84
7.28	47.98	62.54		0.74	13.39	38.93		6.55	30.22	55.34
3.67	46.93	55.92		6.27	12.41	39.94		7.89	31.77	52.78
7.18	38.04	62.04		10.69	17.68	39.82		8.41	31.12	50.82
12.03	41.23	55.91		10.78	17.23	34.75		7.87	33.29	51.83
Fig 5h
Control				Hypoxia
1	2	5		1	2	5
1.28	4.98	19.79		1.73	9.71	19.43
0.28	9.77	22.48		2.35	9.97	20.59
1.53	11.72	21.74		1.33	8.19	18.79
1.65	9.13	24.42		0.78	9.71	23.38
1.4	6.62	21.07		2.21	10.8	17.96
0.67	7.53	20.46		1.56	8.49	19.61
2.87	7.22	21.7		0.94	9.09	17.55
0.03	7.91	22.96		1.26	8.62	23.66
1.35	5.35	18.92		1.77	8.05	18.44
0.01	9.72	21.4		1.02	7.32	20.54
