# Supplementary material for: ALDH7A1 inhibits the intracellular transport pathways during hypoxia and starvation to promote cellular energy homeostasis
Source: Nat Commun. 2019 Sep 6;10:4068. doi: 10.1038/s41467-019-11932-0 (PMC6731274; doi:10.1038/s41467-019-11932-0)
Supplement: Supplementary file 4 — Source Data [file 41467_2019_11932_MOESM4_ESM.zip › Source data final/Figure 6.xlsx]

## Sheet: Sheet1
Fig 6a
Control					Starvation					si ALDH7A1 / Starvation
0	20	40	60		0	20	40	60		0	20	40	60
75.38	51.67	31.47	1.85		80.89	74.28	59.61	20.17		75.88	54.39	32.3	4.93
81.65	51.59	28.29	6.48		77.61	72.53	61.26	22.46		79.64	50.2	35.46	8.24
84.94	53.14	25.54	3.47		79.26	69.9	53.24	22.24		71.69	57.32	27.6	8.62
74.15	50.74	25.96	4.33		74.8	66.13	43.94	33.22		67.38	51.12	35.37	3.72
73.9	52.2	25.59	0.96		82.1	70.78	57.35	22.94		74.67	52.58	29.8	10.56
76.53	57.24	29.2	4.15		73.85	64.64	54.8	27.93		66.49	52.25	31.9	4.15
77.7	42.92	26.37	3.71		75.64	69.25	50.81	45.93		83.54	48.53	31.15	12.06
78.08	46.13	31.88	4.24		77.71	68.28	59.94	27.91		76.38	51.36	35.9	6.05
80.66	54.08	26.61	1.89		75.91	62.89	57.34	31.47		76.09	55.72	33.08	9.03
81.95	40.24	24.03	3.87		77.18	81.27	51.65	20.69		78.18	51.46	32.4	2.6
Fig 6b
Control					Starvation					si ALDH7A1 / Starvation
0	20	40	60		0	20	40	60		0	20	40	60
77.28	34.04	26.48	3.64		74.45	59.75	40.41	20.65		72	41.4	24.48	1.47
61.51	41.85	20.5	10.05		79.12	53.35	36.99	12.57		73.84	39.19	20	8.81
75.39	45.42	24.26	6.49		83.4	52.54	47.81	22.11		72.73	30.88	20.98	9.42
89.15	44.39	19.98	10.11		79.92	45.41	41.14	17.04		72.62	35.46	21.13	4.59
84.9	28.23	30.14	8.5		83.29	61.02	40.81	24.46		73.73	41.37	20.03	14.72
77.98	39.28	31.43	3.98		79.2	61.94	35.52	20.95		72.92	31.27	23.76	5.78
78.28	40.51	19.55	10.37		74.95	61.36	46.53	19.93		77.28	38.45	22.45	6.84
71.47	39.81	22.06	9.72		72.11	60.08	37.1	16.38		74.87	30.55	20.76	1.86
73.73	42.13	21.06	7.16		80.15	45.89	44.99	14.88		72.68	37.55	21.36	1.16
85.27	44.3	24.48	4.94		78.36	58.61	38.66	15.97		72.27	33.82	20.01	5.31
Fig 6c
Control					Starvation
0	1	2	5		0	1	2	5
0.02	6.12	42.39	56.18		5.23	4.31	38.72	54.65
5.35	9.57	48.84	53.95		6.39	9.4	38.71	56.9
2.37	7.69	42.85	51.7		0.64	6.33	30.9	54.28
0.83	6.41	31.93	58.98		2.92	3.16	44.81	55.56
0.69	9.3	51.94	53.87		1.78	5.83	38.16	65.59
0.02	11.11	48.92	54.36		1.64	4.46	42.79	51.58
4.15	8.51	36.75	51.41		0.03	3.78	40.97	49.44
3.52	11.04	35.44	62.42		0.08	13.26	41.86	52.36
4.54	5.49	37.52	54.96		2.82	0.81	46.42	55.19
0.01	4.7	40.06	58.8		2.25	5.31	59.93	54.4
Fig 6d
Control							Starvation							si ALDH7A1 / Starvation
1	5	10	15	20	25		1	5	10	15	20	25		1	5	10	15	20	25
97.75	70.99	62.49	35.26	11.11	16.45		96.26	85.74	73.52	52.92	47.38	26.95		94.48	67.11	52.13	37.82	17.67	15.45
95.67	76.48	48.18	38.98	21.7	13.58		96.96	93.3	85.62	64.84	44.01	26.31		96.59	65.25	62.01	29.79	26.35	11.3
99.22	67.44	49.5	39.63	12.78	16.68		97.91	90.35	72.51	57.65	46.02	28.47		96.71	68.58	61.49	27.8	22.68	5.74
95.04	69.14	54	36.31	21.06	11.23		99.82	84.85	78.87	48.94	37.48	32.67		93.76	72.96	51.8	37.86	21.66	6.12
94.69	72.8	49.72	39.77	21.37	12.21		98.24	83.6	70.61	47.72	40.3	23.42		98.66	75.38	49.79	28.21	16.68	11.91
97.9	73.63	57.87	37.11	17.41	10.44		94.45	77.42	74.09	58.21	43.54	25.41		97.64	70.34	55.96	39.71	19.17	11.68
94.72	74.21	54.06	33.14	19.2	11.63		98.27	87.83	79.07	60.15	35.64	25.15		95.35	66.7	57.93	37.21	26.41	3.28
95.54	72.79	55.25	39.96	25.47	8.89		92.63	86.26	77.2	53.67	33.2	28.03		98.17	67.12	48.6	43.65	20.7	19.15
97.64	73.9	57.59	34.31	28.61	13.9		97.19	75.9	73.44	54.51	32.32	29.24		96.26	68.86	56.23	35.48	18	12.09
96.79	73.56	66.28	40.47	21.24	9.94		98.22	84.69	70.01	51.34	40.06	29.31		97.33	62.66	59.01	32.43	25.64	3.23
Fig 6e
Control				Starvation				si ALDH7A1 / Starvation
10	20	30		10	20	30		10	20	30
3.44	8.02	6.2		4.17	5.02	6.23		1.75	10.93	11.83
4.02	6.88	13.76		2.97	6.41	6.12		5.69	8.09	19.46
3.92	8.2	11.1		1.37	4.29	8.98		1.28	5.65	12.52
0.12	9.15	14.17		0.02	6.08	4.84		1.39	5.54	17.18
0.02	7.58	20.57		1.49	2.85	7.98		1.91	9.56	18.36
2.6	7.04	18.92		0.01	2.98	1.35		5.36	11.09	8.82
0.01	8.75	13.33		4.37	3.19	4.19		3.83	9.52	8.39
2.26	10.17	18.3		4.71	0.88	4.77		2.98	9.78	15.75
3.85	6.92	15.17		1.01	5.27	7.27		0.22	9.27	20.05
3.18	10.54	18.42		4.67	2.99	4.93		0.02	7.23	17.59
Fig 6f
Control						Starvation						si ALDH7A1 / Starvation
10	20	30	40	50		10	20	30	40	50		10	20	30	40	50
2.86	2.63	20.54	45.32	18.98		1.06	4.32	5.65	12.51	33.64		3.31	3.22	7.2	48.6	23.91
0.02	5.47	27.21	42.75	19.71		0.02	7.52	0.02	26.69	28.08		5.38	5.19	20.68	56.36	20.03
3.19	7.93	21.22	46.98	19.58		4.32	1.93	7.15	11.2	41.53		2.7	9.58	31.69	48.95	18.97
3.73	7.92	18.36	55.36	16.63		2.45	5.34	5.17	14.8	24.01		4.44	5.33	24.21	53.29	15.16
3.2	10.01	28.98	44.84	22.25		2.17	0.64	5.36	17.83	8.64		1.44	7.02	34.01	46.72	26.13
2.2	7.54	27.95	41.01	27.64		0.01	0.03	9.1	15.06	32.74		5.03	9.45	26.61	42.38	20.69
0.03	9.31	25.39	36.99	23.05		5.41	3.67	15.08	16.16	24.83		2.87	5.19	34.55	51.65	21.24
0.4	8.01	31.14	40.28	18.55		2.97	1.84	7.85	19.54	30.77		0.41	10.17	24.32	52.64	24.38
2.98	8.47	27.79	48.39	20.62		0.6	2.62	5.84	12.09	20.17		6.81	7.35	30.58	45.6	17.2
4.69	9.37	21.35	31.34	22.94		5.19	2.17	2.17	14.07	22.25		7.57	7.46	16.1	53.78	12.24
Fig 6g
Control				Starvation				si ALDH7A1 / Starvation
5	10	30		5	10	30		5	10	30
10.09	40.21	36.87		6.3	22.19	24.14		0.21	29.64	55.37
13.14	48.37	57.92		4.16	25.26	35.56		6.98	35.44	57.01
9.15	40.51	61.73		1.59	25.33	26.87		8.91	26.2	42.76
13.17	39.72	53.21		6.1	19.35	32.81		4.39	35.2	44.74
8.12	27.06	57.63		4.38	20.47	33.08		8.97	22.63	53.26
8.05	41.51	57.8		3.3	22.45	25.44		2.86	26.65	42.23
2.36	28.71	45.55		6.07	15.33	36.5		8.39	32.87	54.77
10.26	37.15	50.7		2.07	15.9	27.87		1.7	21.05	52.94
7.23	40.75	54.21		2.53	21.33	30.25		9.99	29.8	50.94
8.38	32.67	37.62		3.45	12.33	27.44		7.55	37.18	55.93
Fig 6h
Control				Starvation
1	2	5		1	2	5
4.9	9.75	22.3		0.77	5.21	17.74
1.74	4.43	21.37		1.76	4.94	15.76
0.01	8.48	19.1		3.49	11.6	20.86
0.01	9.77	18.99		0.01	13.46	22.94
1.6	6.72	18.25		2.93	10.69	21.72
4.51	7.28	18.87		4.77	5.46	20.11
2.99	8.97	23.58		1.74	7.37	23.04
3	3.57	17.14		2.4	7.49	23.57
3.54	8.64	22.91		0.01	11.35	23.9
0.91	9.03	20.73		3.14	9.09	10.31
