# Supplementary material for: ALDH7A1 inhibits the intracellular transport pathways during hypoxia and starvation to promote cellular energy homeostasis
Source: Nat Commun. 2019 Sep 6;10:4068. doi: 10.1038/s41467-019-11932-0 (PMC6731274; doi:10.1038/s41467-019-11932-0)
Supplement: Supplementary file 4 — Source Data [file 41467_2019_11932_MOESM4_ESM.zip › Source data final/Figure 7.xlsx]

## Sheet: Sheet1
Fig 7a
a	b	c	d
0.5	1.3	0.3	45.2
0.2	0.6	0.1	84.6
1.2	2.4	2.5	65.3
a: -si ALDH7A1
b: + si ALDH7A1
c: - si ALDH7A1 + Hypoxia
d: + si ALDH7A1 + Hypoxia
Fig 7b
a	b	c	d
100	91.47	83.77	28.57
100	91.87	88.12	25.71
100	92.64	82.6	31.42
a: -si ALDH7A1
b: + si ALDH7A1
c: - si ALDH7A1 + Hypoxia
d: + si ALDH7A1 + Hypoxia
Fig 7c
Time	Control	Control	Control	si ALDH7A1	si ALDH7A1	si ALDH7A1
0	100	105	95	95	92	88
10	90	80	95	75	60	65
30	80	70	92	40	50	60
Fig 7d
Time	None	None	None	si ALDH7A1	si ALDH7A1	si ALDH7A1
0	0	0	2	0	2	1
4	0	3	1	0	1	0
8	5	3	0	5	7	3
16	20	17	28	40	30	45
24	20	27	30	40	45	53
Fig 7f
Control					Hypoxia					Hypoxia + BARS (G172E)
0	20	40	60		0	20	40	60		0	20	40	60
84.16	45.95	25.88	7.76		82.55	71.89	61.12	38.12		78.67	54.29	34.56	9.96
77.68	43.24	42.76	13.06		80.72	69.87	64.26	26.26		79.01	54.31	25.25	10.74
70.61	47.88	23	8.42		81.66	75	69.8	35.26		78.62	54.36	32.56	6.94
77.23	55.37	30.61	5.59		81.65	72.39	64.06	23.39		78.97	58.84	37.38	10.87
82.73	44.6	33.87	11.98		80.97	79.64	56.06	22.42		77.86	47.38	47	16.64
79.38	67.79	17.33	12.17		82.14	73.76	53.94	26.93		78.97	57.22	34.57	14.13
72.07	47.78	28.92	5.22		80.59	69.42	63.47	31.54		78.4	55.86	27.04	12.47
71.43	56.72	24.28	8.3		79.06	71.52	56.26	35.24		78.88	60.48	39.31	16.41
80.94	47.19	27.57	11.02		79.82	73.74	73.4	32.79		77.49	62.91	33.06	8.76
78.72	63.44	30.73	1.43		80.78	82.71	52.58	22.97		78.08	49.3	29.22	13.03
Fig 7g
Control				Hypoxia				Hypoxia + BARS (G172E)
5	10	30		5	10	30		5	10	30
3.27	42.33	54.01		7.21	16.47	27.29		6.31	30.3	47.76
4.33	39.85	50.41		9.65	26.48	31.09		7.08	30.77	55.92
5.55	38.43	60.67		7.42	21.87	30.16		5.73	31.06	47.17
4.53	35.79	58.75		8.73	7.24	31.49		8.14	33.96	47.13
1.94	33.9	53.7		7.1	14.45	34.37		5.48	26.68	52.35
4.19	40.03	50.08		11.79	16.84	35.71		6.08	24.86	54.95
1.1	28.51	48.77		2.87	21.56	36.12		5.41	31.63	57.48
5.62	35.61	63.19		3.44	14.85	27.14		4.18	29.26	49.63
2.06	31.95	58.43		2.36	15.96	17.09		5.59	27.71	52.28
2.37	33.55	61.93		9.37	14.22	24.49		5.95	28.72	45.28
Fig 7h
a	b	c	d	e	f
100	99.85	95.21	90.14	96.28	68.25
100	93.42	92.34	88.25	90.17	52.34
100	98.57	96.27	96.48	88.56	46.59
a: Control w/o Hypoxia
b: BARS (WT) w/o Hypoxia
c: BARS (G172E) w/o Hypoxia
d: Control w/Hypoxia
e: BARS (WT) w/Hypoxia
f: BARS (G172E) w/Hypoxia
Fig 7i
a	b	c	d	e	f
1.23	1.09	3.26	1.05	1.26	35.66
0.94	3.08	6.57	2.68	3.57	52.48
2.35	1.54	1.29	3.47	4.72	21.93
a: Control w/o Hypoxia
b: BARS (WT) w/o Hypoxia
c: BARS (G172E) w/o Hypoxia
d: Control w/Hypoxia
e: BARS (WT) w/Hypoxia
f: BARS (G172E) w/Hypoxia
Fig 7j
Time	None	None	None	None	None	BARS (G172E)	BARS (G172E)	BARS (G172E)	BARS (G172E)	BARS (G172E)
0	100	95	100	105	98	100	105	95	98	92
10	85	68	95	95	85	60	65	55	70	82
30	80	95	80	72	60	45	40	32	25	55
Fig 7k
Time	None	None	None	BARS (G172E)	BARS (G172E)	BARS (G172E)
0	0	0	1	0	0	0
4	5	0	2	5	0	0
8	7	0	4	10	15	0
16	15	25	20	45	25	40
24	25	20	35	35	50	55
