# Supplementary material for: ALDH7A1 inhibits the intracellular transport pathways during hypoxia and starvation to promote cellular energy homeostasis
Source: Nat Commun. 2019 Sep 6;10:4068. doi: 10.1038/s41467-019-11932-0 (PMC6731274; doi:10.1038/s41467-019-11932-0)
Supplement: Supplementary file 4 — Source Data [file 41467_2019_11932_MOESM4_ESM.zip › Source data final/Figure 8.xlsx]

## Sheet: Sheet1
Fig 8a
Control					Hypoxia					Hypoxia + si AMPK
0	20	40	60		0	20	40	60		0	20	40	60
73.36	49.13	26.73	5		71.8	58.96	55.65	26.01		75.5	49.3	29.19	9.02
81.27	48.28	29.12	2.85		75.41	67.69	50.88	29.69		69.62	49.41	34.08	9.37
78.46	47.77	25.42	3.54		73.89	63.04	48.25	23.26		70.23	47.19	30.83	7.56
82.62	53.77	25.56	2.7		74.25	66.21	43.69	23.6		71.59	48.74	26.93	2.88
79.83	43.89	25.55	3.27		72.59	56.55	48.9	26.61		71.15	48.98	40.29	10.74
73.96	47.82	25.98	4.62		73.08	69.99	43.61	32.42		74.38	49.29	29.41	7.74
74.55	43.32	27.65	3.75		75.48	63.17	50.94	34.56		70.5	49.75	22.03	9.28
77.86	51.71	27.67	6.06		73.36	66.01	47.59	28.45		71.85	50.9	24.07	7.9
80.16	47.92	27.66	3.57		70.49	61.09	50	29.13		72.21	48.84	34.1	7.59
77.89	46.35	23.61	4.59		74.6	67.25	45.43	31.23		77.92	47.54	29.02	2.87
Fig 8b
Control				Hypoxia				Hypoxia + si AMPK
5	10	30		5	10	30		5	10	30
4.7	47.96	65.19		16.64	25.12	35.46		3.53	45.11	76.93
8.79	32.38	66.86		9.31	23.45	39.61		6.8	46.07	55.09
11.17	43.51	76.19		6.89	21.62	40.24		4.83	50.17	63.49
7.1	41.85	74.9		5.33	22.58	32.3		5.71	46.56	60.52
6.52	48.9	60.73		7.05	20.15	37.59		7.35	52.28	61.92
8.79	47.06	67.06		6.54	23	38.48		4.46	49.83	72.91
5.5	44.73	73.86		9.79	19.75	41.45		4.25	43.5	49.44
5.49	48.77	66.86		10.45	24.52	37.02		4.86	55.02	58.66
7.34	43.9	74.86		8.25	18.1	36.05		10.54	41.27	62.71
4.55	50.9	73.43		9.7	26.64	36.75		7.61	50.14	63.29
Fig 8c
Control					Starvation					Starvation + si AMPK
0	20	40	60		0	20	40	60		0	20	40	60
67.95	53.83	28.78	4.375		77.1	78.12	55.92	22.82		81.97	66.72	19.82	15.35
76.61	42.79	26.12	0.01		77.92	76.49	44.89	36.09		76.48	52.08	17.01	5.89
74.58	49.78	26.97	8.32		74.37	54.26	65.12	25.78		81.78	42.65	29.92	5.76
77	54.78	28.17	4.43		77.06	71	57.69	26.22		73.7	49.25	31.66	10.78
70.13	49.38	23.93	4.08		81.79	77.71	53.22	23.24		73.29	46.12	31.75	2.72
80.88	50.3	29.4	8.93		78.94	64.73	55.56	8.99		72.97	51.53	34.35	2.73
76.25	50.56	28.03	3.23		78.79	59.52	46.51	23.1		80.24	67.27	29.65	11.55
77.35	57.47	26.76	10.16		76.88	78.73	57.32	23.67		75.3	41.82	34.93	10.53
79.31	64.84	26.51	4.54		82.93	77	44.09	22.04		71.84	48.13	22.44	7.94
69.89	42.91	31.98	9.5		77.47	69.08	52.94	21.29		72.38	61.07	21.72	10.01
Fig 8d
Control				Starvation				Starvation + si AMPK
5	10	30		5	10	30		5	10	30
0.84	35.58	52.45		2.02	15.36	19.53		2.93	30.46	53.16
2.45	33.03	63.27		5.13	6.02	31.4		8.36	28.47	64.09
3.34	30.96	55.77		1.55	13.26	24.65		4.53	25.3	46.93
3.01	22.39	50.82		2.16	11.41	29.62		9.34	21.88	52.84
0.87	26.99	59.77		2.02	13.93	8.9		5.1	21.14	45.21
4.08	34.83	53.81		4.06	13.64	24.42		4.06	22.48	63.01
0.01	24.8	45.91		3.36	7.93	23.49		0.01	36.33	53.48
2.47	30.8	59.86		3.08	10.7	19.1		8.8	29.61	50.96
4.1	28.38	42.33		0.01	7.56	22.47		6.13	25.73	56.97
5.72	32.2	49.25		0.01	10.14	29.66		4.66	21.85	40
Fig 8e
Control					AICAR					AICAR + siALDH7A1
0	20	40	60		0	20	40	60		0	20	40	60
76.72	50.88	23.38	4.54		70.44	72.76	50.83	15.24		70.47	45.22	18.92	7.15
78.29	48.88	31.38	6.25		69	73.97	50.18	23.66		71.91	45.14	29.03	2.2
86.51	39.82	32.69	11.94		77.23	68.13	54.96	30.97		71.67	43.94	32.28	3.69
77.83	37.8	25.51	3		79.71	79.55	51.98	31.1		69.86	44.61	33.06	2.45
66.06	41.01	30.01	12.08		70.39	56.76	41.18	23.07		72.53	36.07	23.25	1.72
82.51	40.26	21.77	0.01		74.8	54.34	67.78	18.74		69.7	50.99	26.95	4.56
88.15	48.87	22.93	2.67		67.99	72.1	62.33	23.94		72.17	50.92	21.91	3.46
83.1	61.6	25.25	3.3		76.81	67.16	49.37	30.72		71.4	40.97	25.42	2.43
74.73	57.52	26.23	9.56		81.49	61.47	43.56	26.66		70.02	50.95	20.82	4.32
71.06	48.32	25.79	5.07		82.09	68.73	52.77	25.84		70.21	46.14	18.31	2.97
Fig 8f
Control				AICAR				AICAR + si ALDH7A1
5	10	30		5	10	30		5	10	30
6.2	54.68	71.47		4.29	16.46	31.7		6.68	41.4	53.52
6.25	32.58	61.46		8.5	20.79	26.33		4.74	45.48	57.02
5.54	25.26	66.28		4.87	20.81	29.19		7.28	47.19	56.37
11.2	54.43	78.71		6.63	20.54	29.01		5.7	37.25	65.41
3.94	50.07	70.24		8.8	17.06	26.84		7.97	41.91	57.01
8.53	49.2	66.83		6.71	18.76	28.14		9.53	42.39	55.92
3.57	45.21	58.9		6.69	13.78	24.99		5.47	34.2	56.28
4.36	38.3	66.52		7.99	14.65	30.21		4.48	37.91	58.89
7.14	58.26	59.2		4.98	17.16	23.05		5.65	29.74	63.01
13.22	41.95	60.34		5.48	14.94	25.48		7.44	42.48	61.51
Fig 8g
Ctl	AICAR	Ctl w/si ALDH7A1	AICAR w/si ALDH7A1
2.536	30.985	2.904	35.154
3.05	29.277	3.533	28.992
3.256	30.953	2.515	30.63
Fig 8h
Control				si AMPK
1	2	5		1	2	5
3.93	8.58	37.58		5.69	7.98	37.5
2.24	9	30.6		0.39	1.57	33.02
1.78	11.45	31.18		2.92	9.92	39.24
0.65	8.87	32.83		3.01	5.4	30.93
2.74	8.88	37.46		0.87	12.41	26.71
3.72	11.55	31.46		5.58	2.72	23.19
1.77	5.29	32.57		2.73	9.35	27.74
0.9	7.2	34.69		4.08	7.62	34.33
2.07	8.06	29.19		0.01	3.34	35.31
2.27	6.07	31.21		2.01	10.78	34.89
Fig 8i
Control					AICAR					AICAR + BARS (G172E)
0	20	40	60		0	20	40	60		0	20	40	60
74.63	36.17	15.2	1.65		80.23	61.28	44.43	10.22		88.18	47.8	17.23	3.58
78.11	39.95	23.66	0.01		78.95	62.27	45.98	6.13		73.74	52.63	26.56	3.89
79.49	44.72	22.27	2.33		75.9	66.08	59.89	25.2		77.47	48.44	8.83	3.82
79.49	43.27	17.26	2.48		76.85	72.22	45.7	28.15		72.72	36.28	6.18	5.62
79.44	51.73	23.87	3.1		70.8	66.25	46.97	27.1		67.99	47.24	37.16	4.84
78.17	31.37	8.1	3.49		73.58	70.48	46.83	23.62		82.43	39.28	20.49	4.02
79.13	54.24	21.76	5.78		66.66	71.47	37.55	21.03		75.9	47.76	32.47	3.74
74.69	48.98	19.62	0.01		67.25	67.11	48.77	28.7		67.29	51.7	24.7	3.77
78.99	47.8	14.14	1.43		74.51	64.4	47.17	13.07		82.13	51.83	18.57	2.75
74.51	45.02	17.37	3		75.21	58.39	49.94	33.42		78.81	53.7	31.06	0.62
Fig 8j
Control				AICAR				AICAR + BARS (G172E)
5	10	30		5	10	30		5	10	30
0.09	33.67	64.06		5.09	6.69	20.91		4.79	17.54	48.98
3.55	37.06	41.22		3.23	10.34	16.64		1.03	29.38	62.06
0.01	34.83	55.92		4.63	17.57	15.98		10.41	46.07	49.21
0.01	40.94	54.42		1.03	13.17	30.38		1.55	36.6	58.28
0.01	41.21	51.09		1.92	8.92	25.67		11.39	37.05	45.7
5.96	42.93	56		1.44	8.73	19.64		11.22	35.46	53.62
3.37	42.03	50.58		1.47	12.05	16.02		3.78	29.26	47.72
1.55	37.7	45.57		0.02	11.15	31.38		1.44	34.83	49.53
3.79	40.46	70.36		1.8	12.78	22.17		2.38	43.83	59.47
3.07	39.12	60.73		4.71	8.56	27.86		1.97	33.22	52.07
