# Supplementary material for: ALDH7A1 inhibits the intracellular transport pathways during hypoxia and starvation to promote cellular energy homeostasis
Source: Nat Commun. 2019 Sep 6;10:4068. doi: 10.1038/s41467-019-11932-0 (PMC6731274; doi:10.1038/s41467-019-11932-0)
Supplement: Supplementary file 4 — Source Data [file 41467_2019_11932_MOESM4_ESM.zip › Source data final/Figure 9.xlsx]

## Sheet: Sheet1
Fig 9e
Control					WT/Hypoxia					S102A / Hypoxia
0	20	40	60		0	20	40	60		0	20	40	60
65.32	53.12	29.3	4.12		76.05	67.38	54.86	28.38		70.37	43.66	27.31	9.32
76.72	49.48	31.5	5.48		77.94	72.73	57.75	41.63		70.11	40.93	23.44	8.99
74.61	51.81	27.42	4.73		81.2	67.89	50.32	18.59		69.83	45.69	36.19	7.88
77.54	41.59	20.73	3.92		77.22	72.37	58.17	23.53		70.63	41.13	20.79	5.5
70.79	59.76	36.17	4.11		82.82	69.13	52.65	33.03		72.64	46.56	30.49	9
75.72	47.03	29.7	4.33		75.78	67.5	41.7	26.5		71.3	40.54	27.5	4.59
78.56	44.22	13.34	4.12		73.93	65.74	48.43	37.2		72.77	38.64	30.44	7.44
69.45	46.99	36.95	5.32		82.79	62.9	53.73	21.59		71.53	43.35	34.91	11.2
77.1	53.92	17.36	4.42		75.58	64.91	66.99	17.19		70.81	44.53	17.17	2.31
74.15	52.03	32.48	4.41		76.64	74.4	40.34	27.3		69.97	39.92	16.71	8.73
Fig 9f
Control				WT / Hypoxia				S102A / Hypoxia
5	10	30		5	10	30		5	10	30
11.12	41.64	60.95		5.69	17.36	33.66		9.08	40.33	60.28
3.36	39.77	60.3		7.76	21.65	33.75		10.58	44.4	57.83
5.21	40.41	61.19		3.45	21.23	34.86		2.58	40.46	57.04
10.63	40.28	57.52		5.34	15.78	42.11		6.46	48.84	54.37
5.11	41.65	57.94		5.64	15.05	24.94		4.79	46.52	79.33
0.01	39.19	60.08		11.5	16.02	39.99		9.15	48.65	69.52
6.93	38.92	62.96		1.91	13.3	32		10.57	37.42	62.79
7.03	43.81	51.16		0.01	20.42	41.77		5.48	40.19	55.73
4.78	36.26	59.58		4.41	12.7	31.17		8.8	48.97	60.48
1.52	38.03	53.27		4.4	16.43	35.7		7.46	44.16	77.58
Fig 9g
WT					S102D
0	20	40	60		0	20	40	60
76.88	51.64	31.75	8.69		83.86	71.15	61.87	41.36
72.2	55.02	37.19	2.58		71.99	67.72	66.85	35.86
77.46	58.22	30.68	7.84		78.47	76.78	59	35.47
75.18	53.47	28.63	4.99		77.12	72.46	55.69	35.67
79.12	51.52	32.4	5.34		80.2	68.67	58.66	42.04
74.76	52.17	36	9.32		77.97	74.28	63	38
82.87	65.88	33.58	5.57		80.01	75.38	64.23	35.81
69.26	55.61	31.77	4.33		83.56	64.9	47.89	37.81
80.48	51.17	29.82	7.58		77.43	70.24	62.01	34.08
71.75	60.24	33.14	13.72		74.34	73.37	60.76	38.86
Fig 9h
WT				S102D
5	10	30		5	10	30
5.66	45.72	58.36		3.93	13.47	20.74
0.14	25.27	56.46		4.54	11.74	22.36
6.34	30.27	62.75		0.01	18.12	23.62
0.63	24.27	60.23		1.5	6.1	23.48
8.79	33.45	71.9		7.11	8.79	12.3
1.58	24.76	55.27		4.11	13.26	19.62
8.03	42.22	59.48		4.22	14.52	20.13
6.66	41.41	53.5		0.01	9.33	24.18
7.6	28.21	64.06		3.96	7.01	23.92
4.52	29.38	57.94		6.68	12.59	24.6
Fig 9i
a	b	c	d	e	f	g	h
100	103.46	92.8	115.31	75.86	47.95	38.95	83.37
100	91.85	85.32	88.88	94.28	34.04	25.3	101.8
100	90.5	88.3	102.6	82.4	40.71	31.62	93.47
a: Control w/o Hypoxia
b: si ALDH7A1 w/o Hypoxia
c: Rescue w/ S102A w/o Hypoxia
d: Rescue w/S102D w/o Hypoxia
e: Control w/Hypoxia
f: si ALDH7A1 w/Hypoxia
g: Rescue w/ S102A w/Hypoxia
h: Rescue w/ S102D w/Hypoxia
Fig 9j
a	b	c	d	e
0.36	0.2	59.32	69.32	6.62
0.23	0.3	77.42	62.82	1.53
0.28	0.223	68.42	65.23	4.38
a: Control w/o Hypoxia
b: si ALDH7A1 w/o Hypoxia
c: si ALDH7A1 w/ Hypoxia
d: Rescue w/ S102A w/ Hypoxia
e: Rescue w/ S102D w/ Hypoxia
Fig 9k
Time	No Treatment	No Treatment	No Treatment	ALDH7A1 (S102A)	ALDH7A1 (S102A)	ALDH7A1 (S102A)	ALDH7A1 (S102D)	ALDH7A1 (S102D)	ALDH7A1 (S102D)
0	103.81	98.76	95.32	92.56	76.35	88.41	106.38	95.67	103.64
10	78.86	89.47	92.47	55.14	65.27	71.58	103.57	92.46	97.51
30	70.54	77.36	83.54	40.28	49.57	60.24	85.47	92.53	97.58
Fig 9l
Time	None	None	None	S102D	S102D	S102D	S102A	S102A	S102A
0	0	0	1	0	0	1	0	0	4
4	0	4	0	0	0	0	0	6	0
8	6	0	0	4	0	0	4	0	0
16	14	24	22	6	14	12	34	44	49
24	29	19	26	9	14	19	49	54	59
