# Supplementary material for: ALDH7A1 inhibits the intracellular transport pathways during hypoxia and starvation to promote cellular energy homeostasis
Source: Nat Commun. 2019 Sep 6;10:4068. doi: 10.1038/s41467-019-11932-0 (PMC6731274; doi:10.1038/s41467-019-11932-0)
Supplement: Supplementary file 4 — Source Data [file 41467_2019_11932_MOESM4_ESM.zip › Source data final/Sup Figure 1.xlsx]

## Sheet: Sheet1
Fig S1a
Ctl	si ALDH7A1
85.7	28.57
101.3	20.78
114.3	37.66
Fig S1b
Ctl	si Cat
111.67	14.83
91.67	17.37
95.37	25.95
Fig S1c
Ctl	si Ftcd
81.82	34.84
112.58	19.95
108.2	30.56
Fig S1d
Control					si ALDH7A1					si Cat					si Ftcd
0	20	40	60		0	20	40	60		0	20	40	60		0	20	40	60
89.4	63.54	31.02	10.49		68.57	29.92	11.93	3.07		90.36	47.78	33.97	15.91		87.03	54.44	27.9	15.26
91.61	62.41	30.36	9.86		74.86	47.99	11.93	3.91		87.07	69.33	33.56	11.45		87.56	66.17	37.2	12.88
89.99	62.96	32.07	11.35		98.61	30.58	3.85	4.07		87.46	44.33	43.6	18.66		85.72	74.95	35.33	13.22
82.87	63.85	30.23	9.06		82.4	34.34	12.36	3.23		86.65	65.1	20.35	22.84		86.16	55.69	39.81	12.81
85.42	56.34	33.03	8.76		79.67	28.72	16.8	4.77		87.54	58.05	28.57	5.12		94.18	61.86	37.38	7.85
88.57	58.31	29.63	8.85		87.12	35.68	5.56	0.72		86.03	57.62	27.94	25.71		84.86	59.35	27.4	13.97
89.79	57.13	31.19	8.96		72.63	36.18	10.81	0.93		88.65	60.28	17.47	19.28		91.9	53.6	33.42	7.94
81.12	56.35	32.86	9.23		81.13	33.86	15.62	0.8		86.67	58.16	31.62	2.63		84.37	70.59	33.09	11.7
94.94	56.51	32.8	10.84		98.94	32.05	8.23	2.51		86.69	64.38	23.52	3.8		81.32	55.63	27.63	15.62
92.13	51.86	30.1	9.63		96.32	32	9.35	3.72		86.84	46.35	22.38	0.11		95.64	62.62	29.56	11.87
