# Supplementary material for: ALDH7A1 inhibits the intracellular transport pathways during hypoxia and starvation to promote cellular energy homeostasis
Source: Nat Commun. 2019 Sep 6;10:4068. doi: 10.1038/s41467-019-11932-0 (PMC6731274; doi:10.1038/s41467-019-11932-0)
Supplement: Supplementary file 4 — Source Data [file 41467_2019_11932_MOESM4_ESM.zip › Source data final/Sup Figure 10.xlsx]

## Sheet: Sheet1
Fig S10a
a	b	c	d	e	f	g	h
0	0	0	3.1	0	0	0	1.95
0	0	0.09	2.86	0	0	0.08	2.1
0	0	1.02	4.02	0	0	0.75	2.86
a: +Liposome + NAD -Aldehyde
b: +Liposome - NAD + Oct
c: -Liposome + NAD + Oct
d: + Liposome + NAD + Oct
e: +Liposome + NAD -Aldehyde
f: +Liposome - NAD + Bet
g: -Liposome + NAD + Bet
h: + Liposome + NAD + Bet
