# Supplementary material for: ALDH7A1 inhibits the intracellular transport pathways during hypoxia and starvation to promote cellular energy homeostasis
Source: Nat Commun. 2019 Sep 6;10:4068. doi: 10.1038/s41467-019-11932-0 (PMC6731274; doi:10.1038/s41467-019-11932-0)
Supplement: Supplementary file 4 — Source Data [file 41467_2019_11932_MOESM4_ESM.zip › Source data final/Sup Figure 2.xlsx]

## Sheet: Sheet1
Fig S2d
Control	0	1	0	2	5	0	1	0	3	0
BARS	30	20	25	25	20	35	40	10	15	12
BARS (WT) + NADH	2	10	2	0	4	1	10	2	3	0
BARS (G172E) + NADH	25	25	34	25	35	10	15	20	25	30
