# Supplementary material for: ALDH7A1 inhibits the intracellular transport pathways during hypoxia and starvation to promote cellular energy homeostasis
Source: Nat Commun. 2019 Sep 6;10:4068. doi: 10.1038/s41467-019-11932-0 (PMC6731274; doi:10.1038/s41467-019-11932-0)
Supplement: Supplementary file 4 — Source Data [file 41467_2019_11932_MOESM4_ESM.zip › Source data final/Sup Figure 3.xlsx]

## Sheet: Sheet1
Fig S3g
Control					ALDH7A1 OE					ALDH7A1 OE + BARS (G172E)
0	20	40	60		0	20	40	60		0	20	40	60
81.66	61.44	20.77	7.18		84.81	77.67	62.19	26.05		81.62	50.21	41.23	5.83
85.88	62.38	23.06	9.24		82.24	79.02	55.52	37.12		78.1	59.36	28.46	13.45
79.54	53.61	23.4	7.29		83.11	68.14	55.83	35.21		83.16	56.48	26.56	11.61
82.71	54.77	24.39	8.06		80.44	69.37	60.61	27.98		82.85	50.31	31.68	16.27
83.33	61.13	23.83	12.39		79.35	82.57	69.56	19.54		82.6	47	32.74	3.88
84.22	56.66	22.58	9.85		84.49	78.39	51.52	21.88		80.92	64.79	17.37	0.02
83.82	67.03	27.74	13.23		81.12	82.66	58.35	26.4		76.63	57.81	25.16	7.3
82.73	57.49	20.66	13.66		81.31	72.77	34.79	39.03		84.53	55.77	21.76	0.68
79.96	60.77	34.67	12.76		85.88	71.56	45.81	25.18		83.31	57.37	31.79	8.97
79.39	64.66	28.86	16.29		80.52	74.5	45.77	24.86		82.93	57.55	26.5	8.47
Fig S3h
Control				ALDH7A1 OE				ALDH7A1 OE + BARS (G172E)
5	10	30		5	10	30		5	10	30
5.28	22.74	57.91		9.85	7.77	21.08		9.2	30.2	53.92
2.53	27.91	61.73		3.82	9.27	25.22		9.74	38.92	56.45
4.28	31	60.39		2.83	9.91	25.16		5.92	24.03	61.14
8.77	16.11	66.92		4.78	11.64	24.93		5.41	26.24	50.94
7.08	27.3	60.67		6.88	13.61	29.98		6.61	24.12	60.14
8.87	22.85	61.91		11.82	10.89	21.05		9.58	19.25	51.44
3.52	28.79	50.58		7.45	13.23	34.95		5.28	25.47	47.25
12.14	21.56	56.46		4.89	10.29	21.78		7.92	25.94	64
0.87	26.35	61.44		4.44	17.07	38.11		8.06	35.19	56.52
3.31	25.34	61.95		9.89	6.26	20.99		5.53	23.9	58.16
Fig S3i
Control					si BARS					si BARS+ si ALDH7A1					si ALDH7A1
0	20	40	60		0	20	40	60		0	20	40	60		0	20	40	60
82.92	49.87	37.69	5.07		86.74	75.34	71.27	60.13		89.43	87.04	65.89	49.97		85.3	20.14	6.35	6.35
80.1	50.13	33	8.01		90.11	91.77	64.85	44.42		90.09	81.94	61.51	43.8		74.68	42.65	4.25	4.02
83.38	61.94	31	12.42		91.15	94.87	94.34	44.09		89.66	79.31	61.44	46.58		82.39	28.34	26.65	2.01
78.54	64.46	32.18	14.87		91.13	78.76	68.84	48.54		94.52	79.82	66.19	51.73		84.1	23.85	8.74	1.25
82.92	64.17	32.03	15.51		88.93	78.46	66.58	36.8		92.45	82.19	67.86	47.15		88.7	26.34	11.24	1.03
82.54	70.65	42.85	4.1		89.18	74.18	73.5	51		90.75	81.04	74.79	48.21		81.39	18.34	6.35	3.25
81.15	65.6	43.94	11.76		91.46	81	67.98	45.11		92.43	75.25	68.43	45.73		79.21	27.35	7.98	4.06
82.81	37.15	39.26	11.89		89.63	79.8	60.49	49.14		92.71	76.6	69.9	42.92		82.14	33.78	11.25	0.06
81.24	52.82	27.17	15.67		91.78	86.67	64.15	41.29		92.73	85.29	66.43	47.01		80.23	33.47	5.03	0.98
80.78	63.7	44.73	13.37		91.07	85.21	82.34	28.83		94.12	81.3	71.95	48.16		83.6	24.01	8.24	1.39
