# Supplementary material for: ALDH7A1 inhibits the intracellular transport pathways during hypoxia and starvation to promote cellular energy homeostasis
Source: Nat Commun. 2019 Sep 6;10:4068. doi: 10.1038/s41467-019-11932-0 (PMC6731274; doi:10.1038/s41467-019-11932-0)
Supplement: Supplementary file 4 — Source Data [file 41467_2019_11932_MOESM4_ESM.zip › Source data final/Sup Figure 4.xlsx]

## Sheet: Sheet1
Fig S4a
Control					si ALDH7A1					ALDH7A1 OE
0	1	2	5		0	1	2	5		0	1	2	5
2.61	3.76	45.66	60.01		1.3	8.54	42.73	57.42		3.56	8.79	30.26	56.16
1.29	5.73	32.43	51.91		4.49	3.45	34.96	63		0.55	6.26	19.41	64.32
0.6	9.65	37.75	63.4		1.43	7.76	29.1	57.43		1.87	4.84	33.04	68.88
1.75	5.22	49.91	65.66		1.04	5.34	40.73	64.37		4.25	5.95	33.3	62.65
0.35	0.4	42.41	62.36		1.67	7.64	55.88	61.05		3.8	10.25	42.37	69.82
1.55	7.59	38.61	64.58		0.31	8.04	32.86	62.54		1.64	9.76	30.48	69.48
1.28	5.01	32.73	61.32		0.49	7.41	25.83	71.48		2.17	7.52	28.96	63.1
1.43	0.75	47.4	61.79		4.32	4.01	38.74	60.68		1.61	5.38	39.65	57.83
2.29	8.4	42.8	55.24		0.02	6.17	32.47	64.9		3.84	3.7	42.65	73.92
1.87	6.22	45.47	59.1		1.49	10.29	41.63	62.39		0.99	5.19	37.72	64.13
Fig S4b
Control					si ALDH7A1					ALDH7A1 OE
0	20	40	60		0	20	40	60		0	20	40	60
85.71	55.2	27.66	9.78		89.3	38.79	15.02	4.66		88.34	69.75	64.01	45.17
91.3	62.83	34.41	7.26		85.73	39.07	7.62	3.13		89.05	84.75	73.8	47.64
86.66	52.91	29.44	10.09		84.22	35.69	15.16	2.93		85.8	76.74	75.13	48.94
96.96	53.83	29.52	6.83		85.82	36.79	12.24	5.05		87.6	86.28	59.03	67
95.67	57.51	29.74	13.25		85.01	44.38	14.21	5.25		87.83	83.64	66.93	47.46
87.45	61	27.63	12.13		81.34	39.87	7.51	0.71		88.35	81.31	65.52	67.04
89.87	59.68	30.17	8.79		87.61	37.58	13.91	2.66		87.52	81.75	72.16	61.11
85.82	54.47	42.26	9.6		78.66	32.99	13.73	3.21		88.62	77.88	77.9	44.78
82.06	50.24	27.68	9.02		82.93	39.31	10.32	2.87		86.49	89.68	62.64	47.68
78.37	52.43	22.69	10.23		88.6	37.84	8.95	1.36		85.63	78.39	68.72	58.89
Fig S4c
Control					si ALDH7A1					ALDH7A1 OE
0	20	40	60		0	20	40	60		0	20	40	60
86.2	60.7	34.58	16.38		82.25	50.83	19.39	3.78		88.42	65.54	55.88	31.32
85.34	61.96	40.98	13.8		77.18	48.12	20.49	3.92		89.69	79.87	51.7	38.85
83.07	53.8	41.57	19.53		78.96	44.29	16.98	3.84		89.09	71.06	52.3	51.89
79.81	70.8	37.33	14.6		88.63	46.5	19.14	1.58		94.04	72.67	65.98	32.77
77.05	69.01	33.5	22.78		91.33	45.9	35.78	7.88		88.98	79.41	55.11	40.63
85.99	58.43	23.25	11.62		81.71	47.06	31.81	7.68		87.38	68.54	55.21	37.55
82.81	63.71	29.14	11.95		86.56	45.99	17.09	0.7		85.2	79.25	61.5	40.74
85.28	58.04	32.03	17.12		96.98	46.99	26.4	4.53		87.29	78.62	56.42	39.83
75.54	59.84	27.83	22.47		88.28	46.08	19.26	6.48		87.13	73.39	53.7	41.55
82.67	56.7	30.97	20.62		85.09	47.01	20.11	4.07		83.97	71.1	59.12	36.04
Fig S4d
Control							si ALDH7A1							ALDH7A1 OE
1	5	10	15	20	25		1	5	10	15	20	25		1	5	10	15	20	25
93.52	78.47	50.19	48.36	26.29	19.38		82.64	58.91	22.2	13.63	22.55	12.16		95.75	86.57	81.46	72.86	51.94	21.9
99.65	70.84	49.38	32.55	24.46	12.53		84.47	55.37	27.48	28.12	8.6	0.5		91.9	85.09	74.51	65.1	40.1	39.15
93.69	76.15	52.99	34.29	19.71	12.57		87.49	58.49	19.48	17.43	7.82	12.79		92.96	88.99	79.33	65.54	45.89	33.1
91.02	76.33	65.76	48.72	22.16	6.81		87.91	59.36	33.5	31.79	4.62	5.99		96	86.58	77.66	61.74	42.84	22.09
93.29	82.77	58.07	38.36	25.97	12.31		90.27	62.35	41.1	22.84	16.8	13.22		92.09	88.72	77.64	65.69	43.21	12.74
94.06	65.61	54.48	31.06	27.68	15.79		85.03	56.29	30.12	15.93	8.66	8.46		96.85	87.27	76.82	60.87	43.45	14.11
94.48	76.75	53.43	46.12	34.82	14.66		87.53	58.68	36.76	26.86	17.63	12.97		92.7	86.58	74.68	61.86	43.63	31.62
95.56	83.37	58.53	34.73	17.18	12.93		90.9	56.03	17.97	23.31	12.41	0.09		92.96	96.36	71.53	60.01	60.33	38.99
93.6	83.79	48.11	38.39	16.94	9.47		82.13	57.25	35.15	13.53	2.48	8.55		94.37	83.48	72.48	75	51.7	23.2
92.22	71.05	56.8	47.56	22.41	10.21		83.67	62.25	23.92	26.14	11.26	12.13		94.63	86.8	71.96	52.84	39.35	24.6
Fig S4e
Control				si ALDH7A1				ALDH7A1 OE
10	20	30		10	20	30		10	20	30
1.8	6.55	11.34		1.51	9.12	16.86		2.31	3.3	6.2
1.15	6.22	12.15		4.55	12.72	17.86		2.86	3.2	9.28
5.01	7.09	13.36		3.43	9.93	18.73		3.73	2	6.49
0.15	8.06	11.57		3.62	13.71	18.79		2.49	3.18	3.12
3.04	6.55	13.49		5.31	12.85	18.9		0.35	1.2	4.02
6.47	7.44	11.35		4.89	9.97	18.18		0.93	5.06	3.78
7.58	7.17	10.08		9.19	12.37	19.81		0.11	3.58	7.23
0.73	9.42	13.67		3.36	11.57	17.22		2.94	2.13	8.03
0.05	7.31	12.15		2.34	7.7	18.24		2.36	2.02	7.16
0.07	4.71	9.27		6.56	7.68	17.75		2.05	2.3	6.94
Fig S4f
Control						si ALDH7A1						ALDH7A1 OE
20	30	40	50	60		20	30	40	50	60		20	30	40	50	60
0.68	4.41	16.66	20.67	40.37		3.06	12.97	22.96	44.94	41		1.97	0.04	8.84	8.96	21.55
1.68	4.85	15.5	40.19	39.82		2.79	3.47	17.29	32.13	36.93		1.77	3.01	9.84	9.77	20.08
2.06	6.56	17.52	19.87	37.48		4.01	8.25	18.47	42.49	45.77		2.35	3.97	6.23	10.69	13.54
1.67	10.12	10.76	15.26	34.52		2.78	12.73	29.82	35.73	50.56		1.3	3.92	6.91	8.43	14.42
1.19	3.45	15.97	24.93	41.02		3.54	11.51	21.99	36.51	56.24		1.63	5.3	7.14	12.68	5.26
2.53	1.31	15.86	29.91	30.99		4.85	10.17	24.91	42.52	54.45		1.17	3.61	14.61	9.8	6.91
2.02	9.8	10.8	34.42	37.6		4.3	17.32	21.14	38.97	49.22		0.94	5.87	7.07	10.36	16.83
1.13	2.38	16.44	19.14	28.91		3.77	7.77	28.25	40.45	45.73		2.01	7.19	3.1	13.47	17.62
0.61	6.2	19.46	31.16	35.74		3.07	13.65	25.08	38.4	55.34		2.06	4.75	1.15	17.49	4.33
0.98	7.62	14.27	29.56	37.29		7.11	9.49	23.85	36.38	47.11		1.51	2.46	9.87	10.53	14.62
Fig S4g
Control				si ALDH7A1				ALDH7A1 OE
5	10	30		5	10	30		5	10	30
12.12	26.79	53.01		21.27	51.18	67.57		2.15	13.77	14.75
7.19	24.04	47.95		20.05	40.47	79.17		1.08	11.16	36.15
8.78	16.47	54.65		17.3	45.48	69.79		2.33	7.97	24.93
4.35	26.76	50.25		19.62	39.87	56.21		3.36	10.93	27.61
6.34	21.57	45.28		21.94	50.89	75.5		2.17	11.92	15.38
8.76	20.25	52.06		11.41	48.17	70.57		0.61	8.7	43.56
3.96	25.98	55.96		17.91	54.06	62.02		0.01	11.2	25.21
11.05	23.56	57.25		27.68	48.31	58.68		1.23	16.33	19.1
9.54	18.87	54.21		15.82	40.57	72.42		0.32	13.62	29.61
10.39	27.49	47.86		14.6	50.21	74.03		1.98	16.57	34.3
Fig S4h
Control				si ALDH7A1				ALDH7A1 OE
1	2	5		1	2	5		1	2	5
3.43	11.28	34.46		2.55	10.69	31.43		5.07	8.86	27.63
1.63	8.703	27.67		4.46	10.2	23.87		2.57	12.66	30.39
2.92	11.35	29.89		3.52	19.11	25.83		2.16	16.63	28.89
3.19	11.62	26.17		2.92	14.94	27.44		4.12	15.78	27.96
2.47	7.43	36.61		2.61	4.67	21.83		4.34	10.29	34.69
0.46	8.15	33.07		3.56	13.07	22.43		4.27	7.78	31.77
1.79	10.74	20.15		3.43	9.19	25.16		4.99	16.38	27.15
0.57	7.5	33.82		3.28	8.98	28.63		5.78	13.44	25.91
0.9	12	27.37		3.8	15.5	28.29		6.12	17.08	27.89
0.43	11.22	26.62		3.16	14.03	36.75		3.61	16.46	28.27
Fig S4i
Control						si ALDH7A1						ALDH7A1 OE
10	20	30	40	50		10	20	30	40	50		10	20	30	40	50
1.94	7.53	8.49	40.79	30.95		3.06	19.22	52.41	28.65	22.53		4	5.69	10.46	20.18	36.02
1.14	7.88	18.86	37.77	14.92		5.73	20.95	43.84	28.53	24.36		6.67	5.72	13.67	24.32	35.43
0.93	7.63	13.81	43.58	22.74		6.61	15.24	47.3	30.04	21.17		7.43	4.69	7.38	20.15	39.45
2.7	14.53	18.77	43.74	22.13		2.74	14.9	33.58	30.32	16.93		0.68	5.71	10.85	21.67	40.83
0.21	6.86	11.77	47.5	22.03		4.31	15.53	41.73	25.7	20.23		0.32	5.76	9.28	20.53	34.89
2.58	10.16	18.29	42.62	23.7		4.06	15.21	44.89	31.5	18.8		1.06	5.95	14.99	21.84	30.85
2.41	3.61	22.79	47.06	37.56		2.77	12.33	39.75	34.76	18.74		5.25	5.89	4.28	19.61	50.26
1.72	15.15	17.82	34.94	25.41		3.8	19.72	43.06	25.33	22.72		4.25	5.28	4.11	19.61	41.68
1.81	8.27	19.02	42.55	19.6		4.09	22.16	44.28	30.99	24.23		2.94	5.59	10.46	23.69	52.45
2.06	12.03	23.3	39.33	17.49		2.02	17.85	43.52	26.57	16.51		3.95	5.34	10	23.09	38.71
