# Supplementary material for: ALDH7A1 inhibits the intracellular transport pathways during hypoxia and starvation to promote cellular energy homeostasis
Source: Nat Commun. 2019 Sep 6;10:4068. doi: 10.1038/s41467-019-11932-0 (PMC6731274; doi:10.1038/s41467-019-11932-0)
Supplement: Supplementary file 4 — Source Data [file 41467_2019_11932_MOESM4_ESM.zip › Source data final/Sup Figure 5.xlsx]

## Sheet: Sheet1
Fig S5a
Control					si BARS
0	20	40	60		0	20	40	60
82.54	38.28	23.43	7.84		90.57	76.22	60.72	42.41
85.21	59.03	29.64	6.97		89.53	80.25	75.11	47.77
86.97	52.45	30.35	7.04		91.4	75.56	65.58	26.79
80.41	53.38	28.4	10.58		92.86	78.23	54.86	38.86
82.26	58.71	26.49	11.25		91.82	79.09	58.09	33.47
87.29	49.74	25.12	12.21		90.97	86.55	62.92	30.32
85.73	50.27	19.04	11.85		90.45	78.3	66.05	34.77
95.8	54.6	22.08	8.49		90.49	90.27	57.75	29.44
85.58	51.3	17.52	6.6		91.29	84.04	51.49	39.7
96.52	53.38	23.47	6.19		90.95	83.73	64.63	22.93
Fig S5b
Control					si BARS
0	20	40	60		0	20	40	60
91.06	72.89	35.09	6.08		98.28	84.35	61.7	26.75
93.8	63.37	30.84	6.9		92.32	83.23	58.43	47.52
96.89	71.2	29.56	6.49		93.9	78.11	61.1	44.27
89.48	56.86	25.98	7.85		92.82	76.73	70.5	37.76
89.7	59.34	22.32	8.06		93.9	77.69	43.27	40.33
90.16	58.57	32.06	6.47		91.49	71.13	45.63	37.2
99.94	52.82	28.13	11.35		89.29	77.71	60.11	29.83
93.28	53.66	27.63	8.48		93.68	75.19	63.87	33.59
92.23	50.9	40.84	8.85		92.15	75.58	53.19	55.47
96.12	61.15	26.53	6.24		92.68	78.26	42.19	36.86
Fig S5c
Control				si BARS
5	10	30		5	10	30
10.02	25.7	59.85		3.96	14.09	23.95
5.46	22.06	55.18		3.46	9.33	20.28
8.56	26.02	50.43		1.81	11.51	18.35
7.53	27.35	56.5		3.69	9.45	18.75
5.95	27.1	63.2		4.46	10.35	23.77
9.85	26.48	55.69		4.3	11.09	23.75
6.25	26.09	38.9		4.83	4.9	27.15
9.21	25.74	56.62		2.76	4.59	22.69
7.78	26.84	57.5		5.16	5.56	24.66
13.77	30.6	50.17		5.48	11.37	24.8
Fig S5d
Control							si BARS
1	5	10	15	20	25		1	5	10	15	20	25
91.84	83.73	55.25	50.34	24.24	10.18		82.02	76.25	56.76	39.76	37.36	13.74
85.66	84.94	64	39.53	25	11.64		89.08	78.5	55.22	46.27	25.11	13.49
81.57	80.72	52.46	35.3	29.93	7.97		87.46	83.42	60.37	38.57	28.47	8.43
88.3	82.59	64.91	34.01	32.3	2.75		89.83	83.25	61.7	32.23	15.89	10.93
87.87	78.7	58.79	31.02	32.85	11.93		88.5	78.99	62.22	34.07	31.34	7.89
83.81	87.15	50.48	35.78	27.85	12.81		86.15	81.38	57.78	40.64	26.73	22.42
86.34	81.63	58.01	42.33	14.71	12.78		90.35	72.53	52.07	34.2	25.15	13.04
88.39	73.93	58.28	44.09	25.83	9.51		88.8	84.28	60.06	43.44	24.64	13.85
87.12	78.61	63.51	45.67	24.42	9.17		89.77	71.87	59.04	43.55	16.54	18.36
86.77	78.6	61.97	37.11	24.34	10.83		87.06	81.03	58.87	42.03	25.08	18.22
Fig S5e
Control						si BARS
10	20	30	40	50		10	20	30	40	50
9.05	4.15	20.88	53.6	21.73		1.91	11.49	24.04	33.96	21.96
4.17	8.1	11.07	46.25	24.89		6.17	5.77	14.98	45.87	18.16
4.63	7.36	13.39	44.58	23.4		5.08	8.46	39.96	49.18	27.35
4.3	7.96	19.3	46.28	22.12		9.73	8.76	21.37	57.07	31.17
2.64	9.7	22.98	42.52	25.53		4.48	11.1	4.42	38.22	29.81
1.99	7.27	16.16	45.95	28.87		7.83	10.52	44.64	30.79	30.06
3.76	8.82	14.42	45.55	23.49		0.02	10.03	15.84	63.97	29.08
0.01	9.9	17.66	45.83	21.5		7.57	7.96	21.04	62.46	24.79
8.23	5.79	15.86	51.6	29		3.66	8.54	2.58	42.1	27.76
1.82	8.16	13.67	48.05	18.74		4.45	11.33	2.02	57.39	26.21
Fig S5f
Control				si BARS
10	20	30		10	20	30
3.01	5.32	18.32		2.13	9.26	11.72
7.38	9.13	16.32		3.43	9.4	12.59
6.96	10.04	13.22		1.63	6.97	13.31
0.03	12.28	9.14		2.26	5.94	7.43
4.58	5.33	10.33		3.49	6.56	8.55
3.09	3.17	7.97		5.7	6.82	11.38
5.81	5.66	4.45		3.44	7.22	7.97
5.35	6.28	14.32		2.44	7.36	11.44
6.24	5.52	9.16		6.7	5.26	8.51
5.43	7.8	16.08		2.35	9.83	12.34
Fig S5g
Control	si ALDO
100	19.47
100	34.6
100	27.4
Fig S5h
Ctl	si MDH2
100	33.68
100	24.66
100	26.48
Fig S5i
Control				siMDH2				siALDO				si ALDH7A1
1	2	5		1	2	5		1	2	5		1	2	5
9.145	21.396	44.425		9.362	16.041	45.231		7.604	21.497	42.669		20.322	38.53	55.68
9.608	20.831	43.393		8.874	15.05	38.94		9.004	25.15	43.904		18.37	37.27	56.3553
5.878	21.811	47.193		6.791	14.978	42.896		7.623	24.307	48.85		22.47	39.53	54.357
12.73	16.294	40.59		7.786	19.043	43.785		11.005	27.854	44.509		25.372	33.58	59.836
11.304	27.026	46.622		8.775	27.089	39.976		11.803	27.786	50.067		28.75	39.27	51.2483
5.752	26.793	42.995		11.356	21.396	43.577		1.511	22.116	43.826		21.48	32.57	57.38
7.041	23.871	42.324		10.367	22.533	46.293		13.681	25.506	40.456		20.331	34.67	60.53
13.196	26.554	40.965		11.755	20.135	43.38		12.348	20.93	44.512		23.57	35.44	58.243
6.997	18.513	44.463		9.337	23.001	40.846		18.289	22.612	44.301		21.38	33.57	55.282
7.645	23.114	41.572		10.979	25.087	39.852		10.818	28.882	46.843		19.26	31.47	53.281
