# Supplementary material for: ALDH7A1 inhibits the intracellular transport pathways during hypoxia and starvation to promote cellular energy homeostasis
Source: Nat Commun. 2019 Sep 6;10:4068. doi: 10.1038/s41467-019-11932-0 (PMC6731274; doi:10.1038/s41467-019-11932-0)
Supplement: Supplementary file 4 — Source Data [file 41467_2019_11932_MOESM4_ESM.zip › Source data final/Sup Figure 6.xlsx]

## Sheet: Sheet1
Fig S6b
Control					si ALDH7A1					si ALDH1A1
0	20	40	60		0	20	40	60		0	20	40	60
78.25	46.39	29.12	1.15		81.12	31.82	4.28	3.66		95.48	76.5	22.16	13.15
82.98	64.89	32.42	7.4		85.32	23.97	7.22	2.15		79.72	45.73	31.49	7.49
91.05	54.23	32.79	4.33		83.29	18.39	10.85	3.06		91.42	46.36	33.11	11.15
76.23	56.44	29.91	3.61		83.91	20.64	13.28	3.9		81.3	61.15	30.06	9.08
81.34	51.31	28.71	10.22		80.53	14.69	18.68	2.97		75.62	52.82	29.59	1.25
81.41	55.9	27.94	10.44		84.45	38	6.24	1.95		71.84	50.45	33.75	10.44
81.82	55.65	36.46	7.07		82.83	25.68	10.43	5.76		76.77	59.83	36.13	12.05
79.38	60.77	24.99	0.03		83.35	23.51	11.66	5.92		89.41	73.08	25.19	5.51
75.17	47.57	22.62	5.43		79.38	22.69	11.68	3.72		79.28	48.95	26.33	6.26
79.02	66.79	34.98	7		79.06	17.27	5.62	3.55		82.42	51.78	32.14	10.26
Fig S6c
Control					si ALDH7A1					si ALDH1A1
0	20	40	60		0	20	40	60		0	20	40	60
77.95	49.28	27.21	8.38		85.8	23.69	21	5.65		82.26	61.66	32.11	14.6
69.38	52.61	37.57	18.99		82.29	21.13	11.17	8.78		72.13	65.01	31.8	8.93
69.65	57.16	32.69	17.99		74.55	30.01	9.16	6.84		82.96	45.89	37.3	18.74
77.55	47.31	21.25	21.13		79.02	30.38	13.89	7.1		80.54	60.31	36.25	18.39
69.7	71.94	39.44	10.74		86.96	23.45	13.17	6.57		90.77	43.19	35.7	17.76
84.46	54.52	26.83	9.2		91.45	25.6	14.9	10.07		82.76	55.17	33.84	7.08
70.28	56.87	40.96	17.03		83	31.5	18.28	7.88		71.99	40.79	33.83	11.31
76.16	66.33	30.24	17.02		68.49	30.46	15.69	12.21		70.83	56.43	21.99	9.05
70.3	53.07	21.95	14.38		69.62	14.96	21.93	5.03		72.44	59.99	25.35	18.85
77.81	47.55	21.81	15.1		78.76	25.48	10.76	6.52		76.58	61.53	28.49	15.23
Fig S6d
Control							si ALDH7A1							si ALDH1A1
1	5	10	15	20	25		1	5	10	15	20	25		1	5	10	15	20	25
90.19	78.95	61.25	52.46	24.41	10.94		89.8	40.98	24.62	13.42	9.55	4.11		84.1	86.2	67.76	38.26	37.61	16.28
95.16	81.25	61.49	55.57	31.39	18.59		84.02	44.72	25.33	8.08	12.02	7.89		84.63	88.92	67.22	60.23	18.39	7.8
87.85	85.19	67.41	37.39	20.21	12.22		82.33	40.32	30.66	9.91	10.47	1.63		96.05	86.45	62.44	36.19	31.31	6.32
89.23	85	63.29	52.47	25.7	12.53		78.14	53.92	23.79	21.18	15.69	6.52		98.64	86.53	60.57	44.98	28.78	3.8
88.98	82.96	66.47	52.95	27.65	10.17		86.84	54.66	21.38	16.02	9.59	8.07		89.06	84.18	71.69	38.91	29.15	17.14
85.55	79.65	71.9	52.11	22.19	13.53		80.7	50.44	32.51	22.84	14.65	10.62		92.08	79.34	67.38	45.75	19.93	4.8
85.33	83.87	63.12	49.88	30.65	16.55		90.29	45.37	19.73	27.84	10.7	5.48		82.04	83.23	61.58	52.36	32.07	10.53
86.61	81.9	62.09	46	23.63	11.73		81.53	48.58	26.55	11.56	4.33	6.87		87.26	74.88	68.76	53.7	24.26	24.14
88.28	83.7	71.3	39.05	26.29	20.9		89.97	49.71	19.34	22.71	10.82	8.35		94.64	82.32	64.71	61.39	17.35	9.38
92.77	84.19	64.93	48.77	17.82	19.48		86.34	41.24	26.04	13.09	12.13	7.12		84.75	84.59	57.82	51.48	27.8	16.45
Fig S6e
Control				si ALDH7A1				si ALDH1A1
10	20	30		10	20	30		10	20	30
4.33	8.26	12.27		6.18	10.78	21.21		1.01	2.54	13.1
0.51	5.58	7.2		4.51	18.02	23.23		3.85	5.32	5.35
5.26	9.11	6.76		2.82	15.14	25.94		6.53	5.77	13.25
2.58	5.6	9.92		2.65	12.87	22.06		3.27	6.55	8.01
3.45	9.16	15.01		2.42	14.19	19.78		0.27	4.29	9.33
5.14	4.62	9.28		1.95	16.4	24.24		3.49	2.16	12.15
3.72	9.47	8.92		4.36	8.87	21.61		1.7	7.02	7.76
0.34	0.48	12.44		2.44	10.51	18.61		1.24	7.8	8.28
2.1	5.59	15.96		3.43	13.16	23.89		5.23	3.44	8.46
2.53	5.39	12.19		2.49	10.01	22.69		0.04	8.36	7.57
Fig S6f
Control						si ALDH7A1						si ALDH1A1
20	30	40	50	60		20	30	40	50	60		20	30	40	50	60
0.78	6.16	3.63	16.93	35.33		2.93	4.79	13.05	32.48	63.51		0.46	9.31	11.14	22.54	34.88
0.17	4.9	8.05	16.15	34.48		6.59	8.83	18.57	33.77	52.03		3.61	4.63	10.31	20.57	31.36
2.69	6.02	11.03	20.45	39.1		1.23	9.71	16.83	32.57	57.96		3.44	5.87	10.05	25.26	28.22
0.03	3.92	10.43	23.77	35.93		0.08	7.73	27.55	42.18	45.62		2.87	5.92	9.61	19.45	32.73
5.4	3.02	8.03	17.57	41.89		5.72	14.69	19.42	40.71	61.05		0.77	10.09	4.18	26.26	39.64
1.07	10.27	8.13	12.36	41.57		0.55	11.68	21.38	42.05	65.87		0.02	2.53	5.7	22.75	37.27
0.79	11.07	14.83	23.86	40.55		0.02	6.93	20.96	29.19	53.66		4.58	4.4	10.28	17.08	37.44
0.01	4.61	8.3	23.62	43.45		5.39	5.8	23.24	38.77	62.13		1.87	2.01	4.23	19.9	32.53
5.6	4.54	11.45	25.93	40.58		4.42	5.9	19.2	28.93	65.64		2.5	3.59	9.46	26.3	36.83
4.02	8.74	6.07	19.32	37.08		3.79	7.2	13.05	36.01	55.78		0.88	4.9	8.29	19.83	32.35
Fig S6g
Control				si ALDH7A1				si ALDH1A1
5	10	30		5	10	30		5	10	30
4.52	31.41	52.2		23.41	69.78	90.83		9.59	31.69	53.44
2.6	31.79	51.48		31.45	67.69	87.65		8.89	24.57	63.7
9.47	32.27	55.04		32.59	63.43	95.32		13.7	13.96	43.91
13.45	31.7	34.02		25.82	64.54	84.78		6.45	34.75	33.98
3.47	37.34	53.11		24.87	64.81	96.29		5.89	17.64	57.3
1.41	23.71	59.69		26.86	62.87	86.83		5.84	28.52	56.72
2.83	23.32	52.67		25.41	66.64	86.83		2.46	17.68	55.03
1.71	31.66	55.05		38.53	67.74	89.58		7.59	29.75	47.35
6.08	30.27	57.81		17.13	82.88	95.57		5.08	13.36	50.79
7.72	26.48	48.9		37.18	79.56	86.27		1.16	31.32	47.73
Fig S6h
Control						si ALDH7A1						si ALDH1A1
10	20	30	40	50		10	20	30	40	50		10	20	30	40	50
4.82	7.47	18.08	33.47	20.44		3.78	12.6	46.11	20.47	17.14		3.26	5.2	23.1	26.26	20.43
2.24	0.92	20.55	33.39	13.74		0.29	13.78	43.05	31.81	11.16		6.08	3.45	19.16	30.44	16.35
0.01	4.82	19.12	31.5	25.03		3.17	11.65	45.92	25.59	17.71		2.44	4.59	28.39	43.79	9.99
3.73	4.46	18.35	36.85	20.14		3.71	14.71	38.03	24.16	17.84		7.16	9.01	19.19	39.01	21.42
2.55	3.84	21.96	34.61	20.86		3.26	9.01	44.08	29.27	10.72		0.08	3.53	24.03	38.96	8.2
0.01	5.02	24.65	36.36	19.38		0.02	16.93	43.9	28.91	17.21		5.74	8.68	19.19	35.92	26.8
1.66	13.66	17.73	31.52	18.41		4.04	17.58	49.76	22.55	21.08		0.01	3.21	17.32	39.31	21.43
3.46	2.53	12.94	42.69	16.67		2.28	14.1	42.63	17.69	11.73		3.45	6.22	21.88	33.22	25.27
0.07	7.17	19.5	40.84	19.4		4.01	21.12	48.67	23.07	17.69		6.13	3.27	15.03	40.72	24.86
4.48	6.77	17.08	32.04	15.88		5.46	11.77	41.1	26.43	7.66		3.84	6.08	15.96	39.02	11.91
