# Supplementary material for: ALDH7A1 inhibits the intracellular transport pathways during hypoxia and starvation to promote cellular energy homeostasis
Source: Nat Commun. 2019 Sep 6;10:4068. doi: 10.1038/s41467-019-11932-0 (PMC6731274; doi:10.1038/s41467-019-11932-0)
Supplement: Supplementary file 4 — Source Data [file 41467_2019_11932_MOESM4_ESM.zip › Source data final/Sup Figure 7.xlsx]

## Sheet: Sheet1
Fig S7a
a	b	c	d
100	98.24	96.31	45.26
102.56	92.54	91.64	50.41
97.44	96.72	83.57	35.47
a: Control w/o Hypoxia
b: si ALDH7A1 w/o Hypoxia
c: Control w/ Hypoxia
d: si ALDH7A1 w/ Hypoxia
Fig S7b
a	b	c	d
0.05	1.36	2	65.32
0.63	0.54	3.64	72.32
0.52	0.26	2.14	43.28
a: Control w/o Hypoxia
b: si ALDH7A1 w/o Hypoxia
c: Control w/ Hypoxia
d: si ALDH7A1 w/ Hypoxia
Fig S7c
Time	None	None	None	si ALDH7A1	si ALDH7A1	si ALDH7A1
0	100	90.32	101.68	95.36	98.32	80.24
10	75.64	87.37	95.28	60.26	83.24	69.28
30	72.54	70.34	82.65	45.62	35.68	50.14
Fig S7d
Time	Control	Control	Control	si ALDH7A1	si ALDH7A1	si ALDH7A1
0	0	1.23	2.06	0.24	1.25	1.36
4	2.05	3.65	4.28	2.65	3.54	8.54
8	5.64	8.31	2.74	10.25	3.65	4.28
16	15.68	25.98	24.75	35.65	30.74	50.28
24	25.36	36.54	30.87	45.14	55.23	53.98
