# Supplementary material for: ALDH7A1 inhibits the intracellular transport pathways during hypoxia and starvation to promote cellular energy homeostasis
Source: Nat Commun. 2019 Sep 6;10:4068. doi: 10.1038/s41467-019-11932-0 (PMC6731274; doi:10.1038/s41467-019-11932-0)
Supplement: Supplementary file 4 — Source Data [file 41467_2019_11932_MOESM4_ESM.zip › Source data final/Sup Figure 8.xlsx]

## Sheet: Sheet1
Fig S8b
Time	SAMS	SAMS	SAMS	ALDH7A1 (wt)	ALDH7A1 (wt)	ALDH7A1 (wt)	ALDH7A1 (S102A)	ALDH7A1 (S102A)	ALDH7A1 (S102A)
0	0	0	0	0	0	0	0	0	0
10	1117	952	1377	186	392	316	12	36	10
20	1183	1463	1350	325	486	401	14	29	30
30	1247	1425	1536	380	502	582	27	36	48
Fig S8c
Time	Control	Control	Control	ALDH7A1(S102D)	ALDH7A1(S102D)	ALDH7A1(S102D)	BARS (G172E) + ALDH7A1(S102D)	BARS (G172E) + ALDH7A1(S102D)	BARS (G172E) + ALDH7A1(S102D)
0	100.5	98.3	97.2	98	100.6	99	95	102	107.3
10	69.3	80.2	85.4	98.4	93.7	85.3	60.3	73.2	76.6
30	67.4	56.4	72.1	84.2	88.2	73.6	62.3	51.4	45.4
Fig S8d
Time	Control	Control	Control	ALDH7A1 (S102D)	ALDH7A1 (S102D)	ALDH7A1 (S102D)	BARS(G172E) + ALDH7A1(S102D)	BARS(G172E) + ALDH7A1(S102D)	BARS(G172E) + ALDH7A1(S102D)
0	1	2	1.1	1.2	0.6	0.9	0.1	2.5	3.4
4	2.5	3.1	2.4	2.1	1.3	0.6	3.4	5.1	2.6
8	2.3	3.1	1.6	3.2	0.5	2.5	5.3	6.4	2.9
16	20.5	10.6	26.4	10.3	4.6	13.2	25.5	18.6	36.8
24	24.3	15.6	29.3	12.6	16.4	8.5	35.5	46.2	31.8
