# Supplementary material for: ALDH7A1 inhibits the intracellular transport pathways during hypoxia and starvation to promote cellular energy homeostasis
Source: Nat Commun. 2019 Sep 6;10:4068. doi: 10.1038/s41467-019-11932-0 (PMC6731274; doi:10.1038/s41467-019-11932-0)
Supplement: Supplementary file 4 — Source Data [file 41467_2019_11932_MOESM4_ESM.zip › Source data final/Sup Figure 9.xlsx]

## Sheet: Sheet1
Fig S9b Calnexin
Control	Starvation	Hypoxia
3.1	2.6	0.5
2.2	3	2.1
3.2	0.6	3.5
0.5	0.4	2
0.6	3.1	0.5
2.1	3.9	0.6
0.6	2.1	4.1
0.3	2.1	3.5
2.5	3.4	2.1
3.1	2	0.9
Fig S9b GM130
Control	Starvation	Hypoxia
5.3	20.2	25.6
9.1	25.6	20.4
5.6	20.3	18.6
5.4	15.2	13.6
8.3	19.3	24.6
9.4	18.2	20.4
10.9	17.2	19.3
8.3	10.8	15.4
12.6	19.2	12.6
6.4	15.3	18.5
Fig S9b TGN46
Control	Starvation	Hypoxia
8.1	16.3	20.3
9.6	17.2	18.6
7.8	15.6	17.2
6.2	19.5	21.4
10.5	18.2	19.3
9.4	25.4	15.4
11.2	20.3	17.6
9.6	18.1	19.2
8.2	21.2	22.4
7.3	17.3	23.6
Fig S9b EEA1
Control	Starvation	Hypoxia
8.1	20.3	21.6
9.6	18.6	17.4
7.5	19.4	18.2
8.8	15.9	16.3
6.3	18.3	22.5
10.4	24.6	23.4
9.1	20.7	19.4
10.5	19.3	17.6
8.6	18.4	18.2
8.7	17.6	16.4
Fig S9b Lamp1
Control	Starvation	Hypoxia
6.6	18.2	17.2
7.8	18.3	20.4
6.3	19.5	19.3
10.2	17.4	18.2
8.3	21.6	16.4
6.8	15.6	22.4
7.2	18.3	20.4
9.3	17.2	16.3
7.1	14.2	17.2
9.2	16.4	18.3
