# Supplementary material for: ALDH7A1 inhibits the intracellular transport pathways during hypoxia and starvation to promote cellular energy homeostasis
Source: Nat Commun. 2019 Sep 6;10:4068. doi: 10.1038/s41467-019-11932-0 (PMC6731274; doi:10.1038/s41467-019-11932-0)
Supplement: Supplementary file 4 — Source Data [file 41467_2019_11932_MOESM4_ESM.zip › Source data final/Sup Table 2.xlsx]

## Sheet: Sheet1
Total ADP generated (pmol)
	SAMES				ALDH7A1 (wt)
1600	1515	1256		680	563	454
50µg ALDH7A1=1000pmol, and 3µg SAMES=1818pmol, so maximal stoichiometry of phosphorylation (mol phosphorylation / mol total substrate)
	SAMES				ALDH7A1 (wt)
0.88	0.833	0.691		0.68	0.563	0.454
