# Supplementary material for: ALDH7A1 inhibits the intracellular transport pathways during hypoxia and starvation to promote cellular energy homeostasis
Source: Nat Commun. 2019 Sep 6;10:4068. doi: 10.1038/s41467-019-11932-0 (PMC6731274; doi:10.1038/s41467-019-11932-0)
Supplement: Supplementary file 4 — Source Data [file 41467_2019_11932_MOESM4_ESM.zip › Source data final/Sup Table 3.xlsx]

## Sheet: Sheet1
Km (µM)
		No liposome				Liposome
Octanal	26.53	24.79	23.35		0.36	0.18	0.21
Betaine aldehyde	54	50.31	52.31		0.46	0.6	0.59
